# Supplementary material for: Fibre supplementation alters the gastrointestinal microbiome, the microbial metabolites and indicators of neurodegeneration in a mouse model of Alzheimer´s disease
Source: Sci Rep. 2025 Sep 24;15:32705. doi: 10.1038/s41598-025-20986-8 (PMC12460888; doi:10.1038/s41598-025-20986-8)
Supplement: Supplementary file 3 — Supplementary Material 3 [file 41598_2025_20986_MOESM3_ESM.xlsx]

## Sheet: Suppl-Tab-T2
Supplementary Table T2. Overview of the quality control for proteome analysis.
QC HeLa standard	Protein Groups
HeLa 50ng 1	4479
HeLa 50ng 2	4990
HeLa 50ng 3	4843
HeLa 50ng 4	4452
