# Supplementary material for: Fibre supplementation alters the gastrointestinal microbiome, the microbial metabolites and indicators of neurodegeneration in a mouse model of Alzheimer´s disease
Source: Sci Rep. 2025 Sep 24;15:32705. doi: 10.1038/s41598-025-20986-8 (PMC12460888; doi:10.1038/s41598-025-20986-8)
Supplement: Supplementary file 4 — Supplementary Material 4 [file 41598_2025_20986_MOESM4_ESM.xlsx]

## Sheet: Suppl-Tab-T3-OTUs
Supplementary Table T3. The final OTU tables for all intestinal content samples.
##OTU ID	246253_CAE	246261_COL	246266_M	246275_COL	246265_M	246270_SIT	246283_SIT	246263_COL	246282_M	246285_SIT	246252_SIT	246275_SIT	246288_M	246287_SIT	246255_M	246252_CAE	246282_COL	246257_COL	246260_M	246288_COL	246263_SIT	246244_COL	246247_COL	DSS	246245_COL	246248_COL	246283_CAE	246285_CAE	246258_SIT	246243_SIT	246268_CAE	246266_COL	246252_M	246266_CAE	246285_COL	246244_M	246244_CAE	246283_COL	246287_COL	246244_SIT	246256_M	246274_SIT	246265_SIT	NEG1	Wasser_1	MC	246260_COL	246268_SIT	246264_SIT
OTU_9	2112	26	245	761	76	15	6	1459	1069	0	0	15	70	0	95	1291	1249	1121	82	2443	0	88	1250	0	369	824	335	3222	0	11	247	205	8	230	2281	128	182	287	135	10	12	6	1	0	0	2	986	3	21
OTU_22	3673	13	1055	0	594	0	0	330	0	0	0	0	0	0	0	0	0	236	0	8	4	3	0	0	39	0	13	0	0	0	0	1129	0	839	0	0	0	1	0	1	0	7	7	0	0	0	4	0	0
OTU_8	865	1203	297	508	683	0	0	175	0	3	1	981	0	0	336	337	0	562	308	0	4498	0	0	0	0	0	1	0	1397	0	0	303	0	259	0	0	5	9	0	8	219	2	1009	0	1	2	700	1	958
OTU_393	1838	0	0	808	58	0	0	0	2	0	0	0	0	0	0	0	0	0	0	1	0	0	0	0	0	0	7	0	0	0	0	0	0	0	0	0	0	1	0	0	0	4	2	0	0	4	0	0	0
OTU_31	971	892	32	0	0	62	0	0	0	0	0	0	0	0	4	389	0	0	117	0	0	0	0	0	0	0	6	0	0	0	0	74	0	50	0	1	5	0	0	0	0	3	0	0	0	0	700	0	6
OTU_156	812	91	269	2405	14	0	6	915	835	1	2	26	352	0	5	51	1001	388	6	157	4	21	26	0	60	657	2129	48	3	5	1040	254	8	183	21	40	38	1662	1601	4	0	36	1	0	0	6	108	17	2
OTU_44	529	0	2	0	0	0	0	15	2	0	0	0	0	0	5	7	13	6	1	0	0	1916	7	0	5	5	0	0	0	0	1	4	0	2	0	2450	3746	0	0	107	1	3	0	0	0	0	9	0	0
OTU_15	1087	3254	282	0	2374	0	0	57	0	1	2	3	0	0	420	787	0	685	834	1	2298	3	0	1	0	0	11	0	935	0	0	271	0	215	0	1	20	21	0	11	655	4	4350	0	1	0	1722	6	914
OTU_63	458	36	263	0	40	2	0	533	0	0	0	0	18	0	0	55	1	0	5	0	2	19	207	0	88	211	160	0	1	1	313	201	2	132	0	13	38	99	40	4	0	6	1	0	0	0	116	2	121
OTU_4	527	253	147	299	337	2074	5436	51	1610	86	9	970	65	2542	62	526	1536	159	129	378	1599	335	130	0	609	3450	481	1649	541	452	511	140	18	101	999	52	157	1327	153	450	230	1184	727	0	1	1	442	6117	190
OTU_71	455	25	3	20	9	0	0	17	0	0	0	0	0	0	0	105	0	14	1	9	0	54	27	0	11	800	2	0	0	1	11	15	1	14	0	4	47	9	4	2	0	0	0	0	0	0	23	1	1
OTU_2	815	940	360	1536	1353	7933	6948	68	4579	141	5	3687	450	6595	368	388	3666	427	295	998	2946	1887	808	0	2049	2868	1024	2482	1301	2488	911	475	29	370	1332	347	980	2935	441	1895	568	6011	2142	0	1	3	788	8099	567
OTU_48	436	23	92	4	84	12	0	446	0	0	0	0	0	0	6	43	0	133	7	2	6	52	47	0	34	0	6	0	0	11	0	72	0	74	0	92	131	0	4	21	0	1	0	0	0	0	79	0	5
OTU_28	780	72	643	570	242	6	0	664	158	0	1	0	59	0	24	260	175	393	16	255	4	385	45	2	137	343	480	605	0	11	53	545	2	553	704	492	1264	441	361	17	2	7	3	0	0	2	49	1	2
OTU_24	755	987	206	0	961	0	0	58	0	0	0	0	0	0	367	540	0	448	313	2	1072	1	0	0	0	0	8	0	1263	0	0	250	0	191	0	0	12	11	0	8	255	3	2020	0	1	0	758	2	694
OTU_10	454	279	676	478	314	363	650	34	148	29	0	302	21	12	75	413	245	423	280	934	500	1369	373	0	380	540	199	702	1509	278	24	496	4	418	418	402	822	463	6	1579	69	853	289	0	0	0	802	49	44
OTU_32	335	131	26	856	1	0	4	316	102	1	0	0	0	0	3	34	974	48	0	67	0	0	412	0	100	221	379	371	0	0	139	97	0	97	285	0	0	558	0	0	0	1	0	0	0	4	29	9	0
OTU_3	796	96	1070	948	5611	8398	0	12	0	3	0	2463	3	0	595	1137	0	614	542	4	1259	2554	968	0	2566	699	6	0	4114	7415	213	988	1	828	0	470	1250	17	0	4167	1390	3850	10206	0	0	3	1086	2537	1247
OTU_348	399	0	8	0	0	0	0	1	0	0	0	0	0	0	0	0	0	0	0	0	0	65	0	0	62	0	2	0	0	1	0	4	0	3	0	42	65	0	0	2	0	0	0	0	0	0	0	0	0
OTU_54	332	0	296	45	6	0	0	209	96	0	0	0	1	0	1	9	87	32	0	20	0	109	199	0	199	0	3	888	0	8	0	340	0	306	718	74	208	0	1	4	0	8	0	0	0	0	2	0	0
OTU_11	307	36	347	3123	47	58	138	175	142	18	1	2106	103	476	4	48	403	144	17	345	60	78	439	1	341	15	109	834	1116	133	151	183	0	203	930	247	253	93	452	109	1	1257	12	0	0	8	64	110	215
OTU_102	935	0	0	0	0	0	0	0	0	2	0	0	0	0	5	0	0	0	1	0	0	0	0	0	766	0	2	0	0	27	0	0	0	0	0	1	0	0	0	3	19	3	0	0	0	0	0	0	0
OTU_76	189	5	31	0	10	1	0	11	19	0	0	0	1	0	0	0	52	63	0	69	0	27	11	0	25	7	111	29	3	1	740	37	0	25	35	26	29	72	9	1	0	0	0	0	0	0	1	10	0
OTU_100	163	84	0	0	0	0	0	72	0	0	0	0	0	0	6	2	0	80	6	0	0	35	0	0	0	0	0	0	0	0	0	0	0	0	0	9	60	0	0	2	1	3	0	0	0	0	84	1	0
OTU_17	208	597	122	224	194	8	1	942	188	0	3	5	8	1	25	1986	310	524	3	11	4	35	11	0	533	941	91	13	0	2	255	103	13	70	14	52	60	101	79	6	1	19	3	0	1	1	61	5	24
OTU_25	159	155	81	104	79	19	73	342	246	0	0	12	65	133	4	153	596	1213	64	520	180	299	199	0	91	1	491	40	203	37	62	53	0	36	22	884	894	483	229	159	2	83	34	0	0	0	646	7	375
OTU_364	261	47	106	8	28	0	0	50	90	0	0	0	6	0	1	148	141	29	23	14	0	48	65	0	84	45	15	18	0	6	3	99	0	75	13	56	59	26	28	5	0	4	0	0	0	1	135	0	2
OTU_38	136	269	264	5	68	3	0	274	218	1	0	0	17	0	6	47	383	260	57	149	0	79	664	0	193	279	174	42	4	0	515	316	7	224	55	63	267	172	120	1	1	0	0	0	0	0	361	14	5
OTU_116	122	21	40	0	6	0	0	0	0	0	0	0	0	0	1	5	0	0	0	0	0	44	54	0	9	1	0	0	0	5	0	16	0	22	0	38	88	0	0	0	0	0	0	0	0	0	0	0	0
OTU_20	125	270	414	171	221	19	174	350	45	0	0	9	85	31	2	103	171	868	81	0	110	157	583	0	170	170	431	562	51	53	333	262	1	233	427	217	391	336	469	28	2	186	37	0	0	0	775	29	90
OTU_73	95	36	7	33	43	0	0	37	5	0	0	0	8	0	3	4	47	38	4	42	0	40	68	0	22	0	36	153	0	2	87	26	0	33	118	7	60	39	22	2	2	0	0	0	0	0	122	4	1
OTU_12	100	1	6	296	594	0	23	84	4	3	0	0	94	3	4	1	0	4	25	1241	2	14	1	0	150	17	584	3540	1	40	0	13	0	12	3932	10	15	639	528	1	0	5	52	0	0	1	208	0	83
OTU_1	111	324	333	41	596	0	7594	17	0	26295	19398	2355	1212	6861	3437	60	0	123	109	23	5013	212	161	0	60	44	20	53	723	5509	1	58	3323	46	21	799	113	37	76	467	317	5866	727	12	0	1	213	0	645
OTU_146	169	39	94	4	3	13	2	5	38	0	0	0	1	0	4	132	93	0	0	31	0	15	207	0	60	0	12	187	20	9	114	109	0	63	142	27	22	6	6	3	1	5	0	0	0	0	0	10	11
OTU_14	87	551	1170	0	50	1	11	1796	0	0	0	0	10	0	27	707	0	0	8	0	38	4	25	0	103	3	650	0	0	0	14	976	0	878	0	9	11	444	30	8	6	0	3	0	0	0	93	1	1748
OTU_283	346	124	222	416	78	150	458	295	22	8	0	102	113	634	3	68	108	214	24	579	633	63	303	0	97	281	458	236	271	115	160	165	1	154	221	155	200	517	665	166	4	2186	78	0	0	0	242	71	421
OTU_33	121	208	881	87	224	0	2	53	606	1	0	0	79	0	2	61	1111	349	31	245	0	317	39	0	394	118	349	453	1	3	242	724	1	555	461	147	1141	296	458	5	4	0	2	0	0	0	155	5	0
OTU_34	294	225	364	162	100	1	0	380	130	0	0	0	61	0	4	299	201	197	17	128	7	214	233	0	599	151	384	261	0	29	446	395	3	309	243	276	550	328	177	12	0	5	1	0	0	3	316	3	1
OTU_66	93	1	72	40	5	23	25	109	1	0	0	8	12	51	0	0	11	3	2	1	48	14	168	0	56	44	69	28	138	8	248	46	0	33	43	27	44	29	74	37	0	20	9	0	0	0	61	33	75
OTU_56	59	42	132	40	37	3	0	181	113	0	0	0	9	0	3	68	120	64	11	28	0	44	78	0	236	22	70	132	0	3	52	131	0	100	101	52	59	57	35	8	0	0	0	0	0	0	91	0	3
OTU_45	72	159	72	137	14	4	10	65	167	0	1	0	9	1	2	51	117	397	1	39	5	66	29	0	37	82	111	105	2	5	197	81	0	56	90	38	116	71	42	11	0	5	1	0	0	0	24	8	0
OTU_82	57	0	27	0	2	0	0	0	0	0	0	0	8	0	1	0	1	353	0	86	0	2	0	0	0	0	3	0	7	0	0	25	0	22	0	0	0	0	0	0	0	0	0	0	0	0	0	0	0
OTU_46	113	35	4	33	106	0	0	6	47	0	0	0	23	0	8	328	462	159	5	197	0	256	677	0	280	199	238	0	0	13	40	47	0	32	0	19	223	282	168	1	4	3	4	0	0	0	192	0	1
OTU_27	78	3	435	94	155	29	0	280	352	23	0	58	108	532	0	50	1174	13	7	240	817	186	90	0	1338	193	4	461	0	126	0	366	1	260	393	405	465	0	499	526	2	359	451	0	0	1	44	0	968
OTU_58	77	36	68	12	34	524	369	52	108	4	1	11	10	223	9	47	73	43	9	30	562	3	20	0	1	65	79	21	121	9	61	28	1	27	16	7	8	92	21	36	4	268	147	0	0	0	47	121	86
OTU_16	133	520	60	181	133	2103	1410	1	1211	11	1	345	20	1159	18	5	1103	198	8	84	39	351	139	0	246	637	184	306	185	468	268	72	3	50	188	74	184	593	90	400	3	770	139	0	0	0	9	2943	14
OTU_145	66	0	14	0	0	0	0	7	151	0	0	0	1	0	0	0	284	0	0	7	0	39	136	0	19	0	1	2	0	13	0	9	0	7	4	38	92	2	8	2	0	0	0	0	0	0	0	0	0
OTU_85	130	1	374	0	25	0	0	0	0	0	0	0	1	0	1	0	0	522	0	0	0	117	461	0	0	0	0	0	0	0	0	274	0	188	0	144	213	0	0	29	0	0	1	0	0	0	0	0	0
OTU_78	62	20	63	50	9	4	3	9	8	0	0	7	3	5	1	18	12	30	6	13	21	7	40	0	32	30	9	43	47	15	1	35	0	20	50	15	16	9	19	24	0	16	9	0	0	1	61	0	38
OTU_89	50	0	28	2	9	0	0	1	0	0	2	0	0	0	0	0	0	0	3	0	0	0	181	0	62	205	0	0	0	2	0	99	0	77	0	0	0	0	0	0	0	0	1	0	0	0	152	0	0
OTU_141	59	48	9	0	0	0	0	20	0	0	0	0	0	0	0	0	0	0	0	0	0	0	0	0	0	0	3	0	0	0	0	18	0	18	0	0	1	0	0	0	0	0	0	0	0	0	10	0	2
OTU_36	137	76	220	1062	262	0	2	2465	909	1	0	3	149	1	8	42	651	1065	22	841	3	33	592	0	76	37	162	100	1	12	21	229	2	159	128	149	100	98	594	10	3	11	5	0	0	5	482	1	13
OTU_13	78	139	32	338	108	2090	2795	30	506	30	4	789	137	906	58	84	328	117	44	316	632	417	207	0	285	529	269	330	329	540	81	37	1	16	214	64	212	735	61	533	71	1109	207	0	0	0	77	1105	162
OTU_69	124	97	122	105	26	0	1	235	79	0	1	0	2	0	7	166	48	188	9	4	1	56	175	0	185	305	216	97	0	19	15	82	0	72	90	31	99	118	11	3	0	0	1	0	0	1	115	0	0
OTU_55	63	40	31	58	21	311	334	0	67	2	0	91	10	141	9	10	47	15	0	69	0	34	18	0	52	13	34	25	115	25	36	12	0	18	10	6	18	78	12	35	1	230	85	0	0	0	8	47	14
OTU_49	51	2	111	201	113	5	0	207	0	0	0	0	23	0	6	0	0	270	0	121	0	134	260	0	121	6	116	121	0	12	0	118	0	63	142	82	188	133	81	4	5	7	1	2	0	1	0	0	16
OTU_134	52	0	17	0	19	0	0	149	35	0	0	0	0	0	0	0	25	0	0	0	0	2	0	0	1	0	0	0	0	0	0	12	0	11	0	1	1	0	0	0	0	0	0	0	0	0	0	0	0
OTU_75	58	42	47	60	1	3	17	41	4	0	0	6	15	8	0	99	32	92	4	55	18	6	13	0	5	41	82	96	3	3	1	28	0	17	74	20	27	45	2	21	0	18	3	0	0	0	64	0	34
OTU_86	114	38	94	23	43	0	0	124	16	0	0	0	15	0	4	45	30	42	1	37	0	31	94	0	125	53	131	135	0	8	104	93	6	87	148	42	107	110	41	3	0	0	0	0	0	0	86	1	1
OTU_287	59	78	209	46	11	0	0	73	11	0	0	0	12	0	6	69	29	348	34	28	3	13	211	0	236	12	306	159	0	2	16	155	0	125	145	8	46	252	52	2	1	0	0	0	0	0	234	0	0
OTU_68	92	28	23	59	42	0	1	91	14	0	0	0	6	0	1	121	193	252	7	144	0	23	498	0	262	581	49	13	0	0	30	113	6	77	11	1	41	58	12	0	2	0	0	0	0	0	391	0	1
OTU_57	40	0	112	2	28	0	15	109	20	0	0	0	16	13	5	0	67	10	0	33	114	13	77	0	77	6	201	37	8	1	300	94	0	70	34	18	32	216	122	1	0	36	0	0	0	0	1	23	44
OTU_84	46	5	91	0	36	0	0	92	0	0	1	0	1	0	0	36	0	0	1	0	0	25	32	0	65	57	20	0	0	5	0	99	1	73	0	25	46	22	14	0	0	0	0	0	0	0	8	0	0
OTU_136	85	0	9	0	27	0	0	90	50	0	0	0	0	0	1	0	86	0	0	0	13	11	1	0	13	0	1	3	0	1	0	3	0	3	6	7	25	0	0	1	0	0	0	0	0	0	0	0	17
OTU_174	41	19	27	95	3	2	0	12	21	0	0	2	13	3	0	42	24	65	3	66	6	14	39	0	8	76	51	43	4	1	24	26	3	16	39	8	20	36	77	1	0	0	5	0	0	0	9	2	7
OTU_92	42	0	39	0	8	0	0	74	23	0	0	0	0	0	4	0	23	60	4	6	0	56	12	0	18	0	0	17	0	2	0	53	0	55	23	0	88	0	5	0	0	0	0	0	0	0	112	0	0
OTU_133	44	0	8	0	39	0	0	1	0	0	0	0	0	0	2	33	0	0	35	0	15	0	0	0	0	0	0	0	3	0	0	10	0	10	0	0	0	0	0	0	0	0	10	0	0	0	28	0	16
OTU_67	71	12	41	113	15	11	99	12	51	0	0	31	32	66	1	6	86	59	5	46	23	63	24	0	76	36	94	50	78	19	118	26	0	21	58	182	193	93	233	235	1	55	13	0	0	0	51	45	33
OTU_19	79	337	698	549	213	1	8	668	666	0	2	0	133	1	5	39	1134	495	4	297	5	25	68	0	70	53	235	1047	1	10	668	627	0	588	878	32	60	219	453	4	0	32	0	0	1	2	98	7	4
OTU_316	54	0	50	165	4	0	0	3	212	1	0	0	23	0	0	77	218	35	0	2	0	23	355	0	215	0	72	71	0	65	21	47	0	28	73	31	45	67	80	2	0	6	0	0	0	0	18	0	0
OTU_77	27	10	37	41	9	69	53	12	12	1	0	89	2	46	0	6	7	1	4	5	140	28	7	0	9	0	1	2	188	21	1	21	0	19	5	4	19	11	6	55	0	126	80	0	0	0	29	3	2
OTU_191	51	26	61	77	4	2	3	204	233	0	0	0	5	0	1	8	291	39	10	30	0	2	31	0	31	45	209	10	0	2	37	61	3	46	12	2	4	192	25	0	0	1	0	0	0	1	119	0	1
OTU_112	48	17	30	69	12	1	0	53	15	0	1	0	11	1	0	53	25	72	2	41	1	18	21	0	24	14	58	101	0	4	131	41	0	24	68	17	18	30	21	1	1	1	0	0	0	0	23	1	1
OTU_26	72	62	420	567	29	13	1	523	980	0	0	2	185	10	17	3	567	409	28	188	8	91	283	0	25	82	1109	799	5	68	477	234	5	236	714	101	287	849	752	9	0	34	3	0	0	0	226	4	4
OTU_81	31	3	59	78	15	0	0	27	29	0	0	2	8	1	0	37	52	0	0	29	0	21	32	0	31	37	28	63	0	1	0	49	0	20	33	5	39	38	38	0	0	1	0	0	0	0	0	0	0
OTU_127	29	12	6	3	3	21	14	2	0	1	0	4	0	2	1	5	17	1	1	6	13	2	31	0	3	2	5	12	41	3	9	4	0	6	6	6	0	4	1	8	0	11	6	0	0	0	7	11	6
OTU_37	37	65	503	4	232	8	6	248	70	0	0	0	27	0	1	51	100	170	92	1190	10	155	77	0	26	31	23	152	25	2	150	512	0	376	185	153	158	19	24	20	0	3	3	0	0	0	503	3	1
OTU_117	22	18	1	18	7	0	0	21	3	0	0	0	8	0	0	24	17	58	1	26	0	18	16	0	4	24	9	43	0	3	14	7	0	13	43	3	15	13	9	0	0	0	0	0	0	0	19	0	0
OTU_60	28	54	18	4	31	55	72	49	80	0	0	4	0	13	5	42	45	44	9	16	504	60	7	0	12	3	18	11	88	18	39	9	0	9	9	22	30	25	1	74	2	108	123	0	0	0	63	63	100
OTU_95	42	11	54	24	41	0	1	17	11	0	1	0	4	0	3	45	52	48	5	30	0	64	44	0	41	39	31	28	0	2	19	46	0	39	37	8	71	43	11	1	0	2	2	0	0	0	50	0	0
OTU_74	25	80	19	67	25	1	1	7	12	0	0	0	1	0	1	67	96	54	24	78	0	80	35	0	38	97	14	68	0	0	4	20	0	12	37	12	39	77	8	4	2	0	0	0	0	0	56	1	0
OTU_97	24	0	6	71	6	0	0	2	4	0	0	4	0	0	0	50	51	0	3	41	0	79	81	0	63	55	0	0	0	2	0	19	0	16	0	19	61	0	29	0	0	37	0	0	0	0	15	0	4
OTU_137	24	0	87	6	150	15	0	0	2	0	0	5	0	9	0	33	35	3	14	57	2	32	91	0	50	0	0	13	30	0	11	63	0	64	14	5	16	0	4	7	1	85	109	0	0	0	29	13	10
OTU_62	49	99	55	106	25	0	4	111	47	1	1	3	19	2	4	157	49	133	37	21	3	18	137	0	106	233	637	262	0	15	340	73	3	42	291	17	15	604	95	4	1	1	0	0	0	0	129	1	4
OTU_43	35	0	1159	55	144	0	0	15	625	0	0	0	49	8	3	0	938	590	0	17	0	26	4	0	15	0	0	0	15	18	0	1090	0	928	2	18	32	0	308	15	0	0	14	0	0	0	0	0	8
OTU_101	32	0	5	0	35	0	0	255	7	0	0	0	0	0	4	0	20	0	0	53	0	0	1	0	0	1	1	0	0	3	0	10	0	4	0	4	3	0	0	0	0	3	1	0	0	0	0	0	4
OTU_342	21	2	153	6	84	0	0	4	93	1	0	0	2	0	0	11	196	454	0	133	0	243	5	0	6	13	0	8	0	71	0	192	0	144	6	209	363	0	0	16	0	2	1	0	0	0	5	0	0
OTU_41	27	2	584	6	6	0	1	115	220	0	0	0	13	0	2	34	279	14	1	264	0	161	25	0	874	19	7	11	0	7	109	518	0	357	15	195	268	7	10	17	0	19	0	0	0	0	19	2	0
OTU_18	40	439	189	205	23	5	0	135	478	1	0	2	26	4	11	887	614	702	22	1122	3	90	229	0	95	225	98	912	11	18	82	139	0	118	910	89	172	84	60	21	1	12	0	0	0	1	201	1	2
OTU_357	29	15	27	54	5	0	0	72	10	1	0	0	28	0	2	19	23	54	7	4	0	10	125	0	56	20	24	40	1	4	0	35	1	30	62	34	33	13	100	0	0	3	0	0	0	0	29	0	1
OTU_103	22	13	9	16	10	0	0	10	25	0	0	0	0	0	0	12	248	10	0	59	0	43	41	0	153	112	63	7	0	3	9	38	0	27	10	0	33	89	0	0	0	0	0	0	0	0	9	0	0
OTU_87	40	80	107	12	38	0	0	95	13	0	0	0	12	2	1	123	18	63	16	22	0	21	38	0	62	12	8	9	0	0	13	74	0	63	2	16	19	6	54	3	0	5	2	0	0	0	75	0	1
OTU_126	14	0	52	67	0	0	0	9	29	0	0	0	0	0	0	23	25	0	6	0	0	49	0	0	9	0	0	0	0	9	0	25	0	18	0	84	101	0	0	2	0	0	0	0	0	0	60	0	1
OTU_80	16	0	11	33	2	3	0	188	78	0	1	0	0	0	5	0	53	73	0	13	2	20	4	0	13	50	203	25	0	4	32	7	2	8	26	24	49	164	10	2	0	0	0	0	0	1	1	1	0
OTU_61	16	0	521	287	0	0	0	0	0	0	0	60	0	0	1	0	0	6	0	0	0	172	479	0	163	0	0	0	67	30	0	494	0	432	0	31	123	0	0	17	0	35	0	0	0	3	0	0	0
OTU_132	25	11	13	15	5	1	0	10	45	0	0	0	0	0	3	15	74	4	0	1	0	9	3	0	7	0	5	5	4	0	0	19	0	13	0	8	10	10	2	0	0	0	1	0	0	0	10	0	2
OTU_110	65	10	119	9	16	6	8	39	43	0	0	0	33	2	0	51	67	54	4	61	4	30	67	0	31	4	60	20	15	10	6	63	0	55	18	39	75	37	84	4	0	39	1	0	0	0	51	1	18
OTU_179	24	0	22	5	14	0	2	50	371	0	0	0	5	0	1	254	387	266	1	386	0	3	8	0	4	15	82	1	0	1	152	21	0	15	0	4	7	80	13	0	0	12	1	0	0	0	6	2	0
OTU_214	22	11	36	14	18	5	16	9	9	0	0	0	1	1	1	15	20	0	4	3	7	15	7	0	17	0	10	14	0	5	14	12	0	23	7	4	11	10	6	1	0	6	2	0	0	0	15	8	1
OTU_90	13	0	199	0	6	0	0	378	47	0	0	0	0	0	2	0	71	0	0	0	3	34	20	0	17	0	6	0	0	1	0	147	0	130	0	11	81	2	0	1	0	0	1	0	0	0	31	0	1
OTU_140	30	23	6	5	14	0	0	13	5	0	0	0	1	0	0	32	31	30	4	38	0	2	3	0	2	6	28	119	0	0	3	23	0	21	83	0	3	34	15	0	0	0	0	0	0	0	70	0	0
OTU_107	11	8	14	15	12	0	2	15	24	0	0	0	2	0	0	2	31	17	1	57	0	19	6	0	7	10	21	31	0	4	7	8	0	12	33	7	28	17	1	0	0	0	0	0	0	0	17	0	0
OTU_114	9	0	47	0	0	0	0	10	0	0	0	0	0	0	1	2	0	11	1	0	0	12	112	0	18	0	0	11	1	14	0	20	0	17	16	32	35	2	0	2	0	0	0	0	0	0	13	0	0
OTU_109	9	0	0	106	0	32	0	0	8	0	0	52	0	0	0	0	81	0	0	0	0	111	24	0	25	0	0	0	0	7	0	0	0	0	0	36	90	0	0	33	0	124	0	0	0	0	0	0	0
OTU_122	8	0	11	0	58	0	0	11	0	0	0	0	2	0	0	13	0	0	9	0	0	33	57	0	9	0	0	0	0	0	0	8	0	5	0	2	11	0	0	1	0	5	1	0	0	0	18	0	2
OTU_83	11	37	15	19	3	59	300	2	46	7	0	68	0	101	16	30	15	1	14	3	37	21	5	0	12	23	16	15	33	11	14	8	0	13	11	5	6	37	4	43	9	254	9	0	0	0	39	85	15
OTU_53	12	0	195	33	30	0	6	706	3	0	3	0	19	2	2	177	3	188	0	54	4	19	67	0	2	106	271	49	6	1	405	223	1	168	42	14	18	209	61	3	2	2	0	0	0	0	0	0	5
OTU_125	6	0	34	0	58	0	0	30	0	0	0	0	0	0	0	2	0	0	1	0	235	0	0	0	0	0	0	0	0	0	0	35	0	19	0	0	0	0	0	0	0	0	143	0	0	0	7	0	17
OTU_183	10	0	0	0	0	0	0	0	10	0	0	0	8	0	0	0	19	0	0	8	0	0	0	0	0	0	2	33	0	0	0	0	0	0	23	0	0	5	44	0	0	0	0	0	0	0	0	0	0
OTU_42	8	1	108	113	41	1	53	58	69	0	2	0	331	167	4	25	67	16	5	82	0	34	74	0	39	999	394	0	0	1	213	78	16	60	0	43	42	427	1742	15	0	4	0	0	0	0	51	9	4
OTU_153	5	13	30	2	9	0	0	0	10	0	0	0	0	0	0	5	9	2	1	0	0	9	31	0	6	0	0	0	0	0	0	30	0	28	0	2	7	0	0	0	0	0	0	0	0	0	67	0	0
OTU_108	8	10	21	40	7	0	0	29	6	0	0	0	0	0	0	10	28	11	89	21	0	11	28	0	21	30	11	16	0	2	52	20	3	11	19	5	12	18	12	0	0	8	0	0	0	0	353	4	3
OTU_372	6	29	1	19	0	0	0	3	43	0	0	0	3	0	0	13	55	47	7	13	0	15	5	0	9	0	7	13	0	8	103	1	0	1	11	14	33	6	16	2	0	0	0	0	0	0	107	0	0
OTU_385	9	6	10	47	36	12	0	47	1	0	0	16	4	4	1	3	14	0	5	35	54	33	19	0	32	0	0	2	0	8	2	10	0	12	0	4	19	0	2	3	0	5	25	0	0	0	5	5	16
OTU_164	17	7	0	0	0	0	0	68	26	0	0	0	6	0	3	1	41	0	1	11	0	10	24	0	2	2	55	18	0	1	0	0	0	0	22	7	14	43	32	0	0	0	0	0	0	0	29	0	0
OTU_350	3	142	14	75	5	0	0	18	0	0	0	0	15	0	6	191	1	0	0	389	0	5	0	0	45	2	1	0	0	4	338	65	0	39	0	0	14	0	22	0	1	0	0	0	0	0	1	5	0
OTU_246	5	12	4	0	6	69	40	0	11	1	0	0	0	24	0	7	3	6	3	5	51	8	5	0	2	2	7	11	13	5	1	4	0	7	2	1	9	8	1	25	0	27	24	0	0	0	10	2	4
OTU_70	5	1	9	0	7	0	0	10	6	0	0	0	0	0	0	0	10	6	0	5	0	18	299	0	253	1	37	50	0	61	2	9	0	10	62	11	19	24	0	0	0	0	0	0	0	0	0	0	0
OTU_135	3	0	17	17	0	0	0	7	10	0	0	0	7	0	0	0	14	8	1	11	0	0	95	0	6	125	48	27	1	4	16	21	0	24	19	0	0	17	9	0	0	0	0	0	0	0	3	0	0
OTU_94	6	6	44	0	6	7	2	40	60	0	0	0	2	0	0	0	56	0	2	2	4	2	24	0	7	0	39	51	0	1	19	39	0	34	35	1	4	54	11	0	1	1	0	0	0	0	13	0	0
OTU_52	3	0	204	24	6	0	0	2	0	1	0	0	0	0	43	0	32	49	1	21	0	55	4	0	724	1	2	0	0	0	0	1209	0	976	0	7	87	9	1	5	3	0	0	0	0	0	1	0	0
OTU_39	1	0	0	10	1	0	184	0	11	0	0	11	7	0	0	0	9	0	0	16	0	1471	326	0	1540	136	19	2	0	2651	0	0	0	0	0	393	574	54	0	2076	10	111	0	0	0	0	0	0	0
OTU_111	4	107	33	9	12	1	0	243	2	0	0	0	5	0	1	98	4	68	13	70	8	2	3	0	1	6	73	46	0	0	334	40	0	32	43	0	2	50	1	1	3	0	0	0	0	0	104	8	1
OTU_128	1	0	9	2	0	0	0	3	33	0	0	0	7	0	0	1	29	0	0	1	0	1	94	0	11	0	17	3	0	2	101	11	0	5	2	1	4	20	8	0	0	0	0	0	0	0	0	2	0
OTU_64	3	0	1	261	5	0	0	19	0	0	0	0	26	0	5	0	0	0	0	677	0	12	0	0	18	45	423	170	0	3	0	5	0	6	153	15	23	447	13	0	0	1	1	0	0	0	0	0	0
OTU_131	1	148	0	2	0	0	0	31	0	2	0	0	0	0	0	15	0	2	16	0	1	0	2	0	10	1	1	32	0	1	3	1	0	0	20	3	0	0	0	0	1	2	0	1	0	0	27	0	52
OTU_99	1	0	2	27	1	0	0	3	7	0	0	0	1	0	5	10	13	0	0	71	0	0	0	0	0	0	12	9	0	0	2	0	0	0	12	1	2	4	0	1	2	0	0	0	0	0	0	0	0
OTU_118	2	6	4	6	14	0	1	78	3	0	0	0	0	0	1	23	3	25	5	6	0	3	17	0	2	2	10	47	0	1	10	8	0	3	35	10	8	7	2	1	1	0	0	0	0	0	4	0	0
OTU_6	1	3	14	0	25	7117	1	0	0	0	1227	0	3	0	167	63	0	0	2071	0	519	1	92	0	0	1	0	0	3685	14	11	1	1715	0	0	8	7	0	0	7	4055	49	11	0	0	0	951	183	2
OTU_5	0	2241	3715	1	9	8	8	0	253	9	12	1	56	1	12	5067	529	3996	87	1447	0	1560	157	0	76	3975	1475	7079	9	24	1156	3746	61	3381	7068	551	1961	722	1	15	20	0	0	0	0	0	4296	21	13
OTU_296	0	436	0	0	0	0	0	0	0	0	0	0	0	0	0	1001	0	0	21	0	0	0	60	0	11	0	0	0	0	0	0	0	0	0	0	2	1	0	0	0	5	0	0	0	0	0	797	4	2
OTU_29	0	120	716	0	131	8	3	718	249	0	0	0	81	8	0	485	439	0	17	1	5	191	434	0	179	0	153	0	0	11	0	756	0	617	0	228	428	95	360	42	0	0	2	0	0	0	709	0	31
OTU_21	0	82	20	0	0	0	0	1	0	0	1920	36	0	0	701	89	0	106	811	0	594	0	0	0	0	0	1	0	1022	20	0	0	4775	0	0	0	49	0	0	6	3347	0	1	0	0	0	514	5	17
OTU_120	0	14	1	11	1	1	0	0	0	1	0	0	0	0	0	39	3	4	34	29	0	12	8	0	2	9	5	2	3	1	9	0	0	2	0	4	6	6	4	0	0	0	0	0	0	0	78	2	0
OTU_143	0	21	9	0	0	10	24	0	0	0	0	0	0	0	0	0	6	6	1	0	0	8	0	0	0	16	15	2	3	0	146	1	0	6	3	3	0	23	0	0	0	0	0	0	0	0	6	39	0
OTU_119	0	3	37	15	10	9	8	17	1	0	0	1	0	3	1	0	31	10	0	19	8	4	0	0	9	4	15	31	18	5	21	14	0	14	29	19	12	19	3	15	0	5	4	0	0	0	0	7	11
OTU_276	0	7	0	0	0	0	0	0	0	0	0	0	0	0	0	0	0	0	0	0	0	0	0	0	44	0	0	0	0	0	0	0	0	0	0	0	0	0	0	0	0	0	0	0	0	0	0	0	0
OTU_40	0	1	0	0	16	1	17	0	1	5	5	1	1746	0	468	0	1	0	2	0	3	0	0	0	0	0	0	0	1	52	0	0	1016	0	0	155	2	0	0	5	871	6	0	4	0	0	0	0	0
OTU_104	0	1	0	1	1	7	2	27	0	11	748	0	8	16	0	8	0	1	3	0	1311	1	4	0	2	0	0	0	20	29	3	1	6	0	0	2	0	0	0	2	1	6	1	0	0	2323	0	0	10
OTU_304	0	1	0	0	0	0	0	0	0	0	0	0	0	0	0	0	0	0	0	0	0	0	0	0	0	0	0	0	0	1	0	0	0	0	0	4	0	0	0	0	0	0	0	0	0	0	0	0	0
OTU_30	0	0	2088	312	0	3	0	2589	2	0	0	1	0	0	24	0	0	0	0	0	2	0	0	0	0	0	0	0	0	0	0	2440	0	2057	0	0	0	0	0	6	1	4	0	0	0	1	0	0	0
OTU_7	0	0	298	0	1242	6	0	0	0	0	0	0	17	587	125	0	0	0	2	0	0	1353	0	0	0	0	0	0	0	165	0	290	0	154	0	316	837	0	23	5405	26	0	5675	0	0	0	18	0	0
OTU_359	0	0	185	0	5	0	0	52	97	0	0	0	0	0	0	0	121	2	0	0	0	22	8	0	31	0	0	0	0	6	13	247	0	156	0	11	17	0	0	0	0	0	0	0	0	0	0	0	0
OTU_47	0	0	195	0	102	0	1	1153	0	0	0	0	11	0	0	0	0	0	0	0	2	0	0	0	0	0	741	0	0	0	0	381	0	281	0	0	0	673	53	0	0	1	3	0	0	0	0	0	8
OTU_96	0	0	96	0	0	0	0	0	22	1	0	0	0	0	1	0	149	0	0	0	0	0	129	0	104	0	0	0	15	0	0	125	0	79	0	0	0	0	0	0	0	0	0	0	0	0	0	0	0
OTU_477	0	0	72	0	3	0	0	0	0	0	0	0	1	0	0	20	0	0	4	2	0	1	67	0	7	12	3	18	0	1	8	37	0	49	21	1	11	0	1	0	0	0	0	0	0	0	67	0	1
OTU_171	0	0	55	0	24	0	0	331	0	0	0	0	7	0	5	0	0	0	0	0	0	0	0	0	0	0	232	0	0	0	0	110	0	64	0	0	0	204	17	0	0	0	0	0	0	0	0	0	3
OTU_130	0	0	61	0	0	0	0	0	0	0	0	0	0	0	0	0	0	0	0	0	0	88	0	0	105	0	0	0	0	1	0	74	0	67	0	13	47	0	0	8	0	0	0	0	0	0	0	0	0
OTU_72	0	0	117	0	0	7	27	18	33	0	0	0	7	25	5	162	216	0	55	7	21	2	29	0	4	1	64	184	99	0	260	72	0	59	212	2	7	103	83	0	0	54	0	0	0	0	180	36	2
OTU_121	0	0	46	14	25	1	8	10	66	0	0	4	1	0	0	11	22	35	1	25	22	0	13	0	7	0	14	26	11	1	0	11	0	4	18	0	1	8	0	0	0	4	7	0	0	0	3	4	12
OTU_98	0	0	31	0	40	80	0	0	50	1	0	0	2	155	7	0	21	0	0	0	0	14	44	0	4	0	0	28	0	66	0	33	0	22	18	3	7	0	14	39	4	15	214	0	0	0	0	0	0
OTU_65	0	0	42	0	0	0	0	0	0	0	0	0	2	0	2	239	0	0	0	0	0	293	458	0	241	0	0	0	0	9	0	28	0	27	0	62	527	0	0	0	10	0	0	0	0	0	0	0	0
OTU_292	0	0	30	0	0	0	0	144	68	0	0	0	0	0	0	0	112	0	0	0	0	58	27	0	97	5	3	140	0	14	14	22	0	23	142	94	163	9	0	1	0	0	0	0	0	0	0	0	0
OTU_159	0	0	9	0	4	0	0	6	10	0	0	0	0	0	8	0	13	0	0	0	0	24	2	0	1	0	0	0	0	0	0	4	0	2	0	5	18	0	0	1	0	0	0	0	0	0	0	0	0
OTU_91	0	0	13	0	0	0	0	0	0	0	0	0	1	0	1	184	0	0	0	0	0	74	341	0	65	0	0	0	0	3	0	18	0	27	0	13	136	0	0	1	0	0	0	0	0	0	0	0	0
OTU_220	0	0	9	0	0	0	0	0	0	0	0	0	0	0	0	0	0	0	0	0	0	0	0	0	0	0	0	0	0	0	0	18	0	19	0	0	0	0	0	0	0	0	0	0	0	0	0	0	0
OTU_277	0	0	4	0	5	18	1	0	0	0	0	0	0	5	0	1	0	0	0	2	6	11	1	0	2	0	1	2	0	2	1	2	0	0	2	1	3	0	0	13	0	5	3	0	0	0	0	0	0
OTU_79	0	0	5	149	1	0	0	0	23	0	0	0	2	0	1	0	16	151	0	45	0	5	46	0	6	3	103	144	1	3	0	9	0	6	102	7	4	60	0	1	3	0	0	0	0	2	0	0	0
OTU_106	0	0	0	1	0	0	0	0	0	0	0	0	0	0	0	0	0	0	0	0	0	0	0	0	0	0	0	0	0	0	0	0	0	0	0	6	0	0	0	0	0	0	0	0	0	2060	0	0	0
OTU_170	0	0	0	0	12	0	0	71	0	0	0	0	0	0	0	1	0	0	0	0	0	8	0	0	0	0	0	0	0	0	24	0	0	0	0	2	24	0	0	0	0	0	3	0	0	0	31	0	0
OTU_50	0	0	0	0	15	0	12	0	0	1	1	1	1338	0	355	0	0	0	4	0	0	0	0	0	0	0	0	0	0	21	0	0	781	0	0	134	1	0	0	2	671	2	0	2	0	0	0	0	0
OTU_51	0	0	0	0	4	1321	2690	0	0	17	0	0	61	1197	2	0	1	109	0	133	0	228	64	0	246	265	173	344	66	261	133	0	8	1	230	37	101	661	80	251	4	1366	0	0	0	0	0	1395	0
OTU_59	0	0	0	0	0	1385	0	0	0	0	0	0	0	0	0	0	0	0	0	0	0	0	0	0	0	0	0	0	4	0	126	0	0	0	0	0	0	0	0	0	0	0	0	0	0	0	0	768	0
OTU_226	0	0	0	0	0	122	0	0	0	0	0	0	0	0	0	0	0	0	0	0	0	0	0	0	0	0	0	0	0	0	0	0	0	0	0	0	0	0	0	0	0	0	0	0	0	0	0	0	0
OTU_23	0	0	0	0	0	17	27	0	0	0	0	0	0	0	31	0	5	0	0	0	0	0	0	0	0	0	3798	0	5	0	2549	0	0	0	0	0	0	1784	0	0	0	0	0	0	0	0	0	15	0
OTU_129	0	0	0	0	0	9	5	0	0	3	9	0	2	0	4	0	0	0	0	0	2	0	0	0	0	0	0	0	2	21	0	0	0	0	0	1	0	0	0	4	1	2	0	0	0	889	0	3	0
OTU_184	0	0	0	0	0	2	20	0	3	20	18	0	22	0	1	0	0	0	0	0	5	0	0	47	0	0	0	0	1	14	0	0	1	1	0	1	0	0	0	1	12	0	5	0	0	0	0	0	0
OTU_169	0	0	0	0	0	3	4	0	0	0	0	0	0	0	0	0	0	0	0	21	0	2	13	0	6	0	0	0	0	2	0	0	0	0	0	1	4	2	0	0	0	13	0	0	0	0	0	0	0
OTU_152	0	0	0	0	0	0	0	87	0	0	0	0	0	0	0	0	0	0	0	0	6	0	0	0	0	0	0	0	0	0	0	0	0	0	0	0	0	1	0	0	0	0	0	0	0	0	0	0	0
OTU_173	0	0	0	0	0	0	0	69	0	0	0	0	0	0	0	0	0	0	0	0	0	0	0	0	0	0	2	0	0	0	0	0	0	0	0	0	0	0	0	0	0	0	0	0	0	0	0	0	0
OTU_93	0	0	0	0	0	0	0	1	0	0	0	0	0	0	15	12	0	0	0	0	0	0	34	0	49	0	0	0	0	2	0	1	0	1	0	0	0	0	0	7	2	0	0	0	0	0	5	0	0
OTU_370	0	0	0	0	0	0	0	0	0	1	1	0	0	0	2	0	0	0	0	0	0	0	0	1	0	0	0	0	0	1	0	0	0	0	0	0	0	0	0	0	0	0	0	0	0	0	0	0	0
OTU_150	0	0	0	0	0	0	0	0	0	0	1	0	0	0	0	0	0	0	0	0	0	0	0	0	0	0	0	0	0	0	0	0	0	0	0	0	0	0	0	0	0	0	0	0	0	606	0	0	0
OTU_317	0	0	0	0	0	0	0	0	0	0	0	0	395	2	0	0	0	0	0	0	0	0	1138	0	844	2	0	0	0	0	0	0	1	0	2	0	0	0	1772	0	0	3	0	0	0	0	0	0	0
OTU_35	0	0	0	0	0	0	0	0	0	0	0	0	462	4	0	0	0	0	0	0	0	0	1486	0	1006	2	0	0	0	0	0	0	0	0	0	1	0	0	2034	0	0	7	0	0	0	0	0	0	0
OTU_237	0	0	0	0	0	0	0	0	0	0	0	0	3	0	0	0	0	0	0	81	0	0	0	0	0	0	0	0	0	0	0	0	0	0	0	0	0	0	0	0	0	0	0	0	0	0	0	0	0
OTU_88	0	0	0	0	0	0	0	0	0	0	0	0	1	0	0	0	0	0	0	0	2	0	0	0	0	0	0	0	0	1	0	0	2	0	0	0	0	0	0	0	0	0	0	0	0	2962	0	0	0
OTU_142	0	0	0	0	0	0	0	0	0	0	0	0	2	0	4	0	0	0	0	0	0	0	0	0	0	0	0	0	0	24	0	0	0	0	0	1	0	0	0	0	1	0	0	0	0	0	0	1	0
OTU_211	0	0	0	0	0	0	0	0	0	0	0	0	0	0	10	0	0	0	0	0	0	0	0	0	0	0	0	0	0	0	0	0	0	0	0	0	0	0	0	0	0	0	0	0	0	0	0	0	0
OTU_177	0	0	0	0	0	0	0	0	0	0	0	0	0	0	0	0	0	0	0	0	0	6	0	0	65	0	0	0	0	0	0	0	0	0	0	14	23	0	1	4	0	0	0	0	0	0	0	0	0
OTU_162	0	0	0	0	0	0	0	0	0	0	0	0	0	0	0	0	0	0	0	0	0	0	0	0	0	109	0	0	0	0	0	0	2	0	0	0	0	0	0	0	0	0	0	0	0	0	0	0	0
OTU_139	0	0	0	0	0	0	0	0	0	0	0	0	0	0	0	0	0	0	0	0	0	0	0	0	0	0	0	0	0	0	0	0	0	0	0	0	0	0	0	0	0	42	0	0	0	0	0	0	0
OTU_105	0	0	0	0	0	0	0	0	0	0	0	0	0	0	0	0	0	0	0	0	0	0	0	0	0	0	0	0	0	0	0	0	0	0	0	0	0	0	0	0	0	0	0	0	0	2209	0	0	0
OTU_115	0	0	0	0	0	0	0	0	0	0	0	0	0	0	0	0	0	0	0	0	0	0	0	0	0	0	0	0	0	0	0	0	0	0	0	0	0	0	0	0	0	0	0	0	0	1425	0	0	0
OTU_113	0	0	0	0	0	0	0	0	0	0	0	0	0	0	0	0	0	0	0	0	0	0	0	0	0	0	0	0	0	0	0	0	0	0	0	0	0	0	0	0	0	0	0	0	0	1597	0	0	0
OTU_526	0	0	0	0	0	0	0	0	0	0	0	0	0	0	0	0	0	0	0	0	0	0	0	0	0	0	0	0	0	0	0	0	0	0	0	0	0	0	0	0	0	0	0	0	0	0	0	0	0
OTU_577	0	0	0	0	0	0	0	0	0	0	0	0	0	0	0	0	0	0	0	0	0	0	0	0	0	0	0	0	0	0	0	0	0	0	0	0	0	0	0	0	0	0	0	0	0	0	0	0	0
[truncated: 79 more columns]
