# Supplementary material for: Fibre supplementation alters the gastrointestinal microbiome, the microbial metabolites and indicators of neurodegeneration in a mouse model of Alzheimer´s disease
Source: Sci Rep. 2025 Sep 24;15:32705. doi: 10.1038/s41598-025-20986-8 (PMC12460888; doi:10.1038/s41598-025-20986-8)
Supplement: Supplementary file 5 — Supplementary Material 5 [file 41598_2025_20986_MOESM5_ESM.xlsx]

## Sheet: Suppl-Tab-T4-zOTUs
Supplementary Table T4. The final zOTU tables for all intestinal content samples
##OTU ID	246253_CAE	246261_COL	246266_M	246275_COL	246265_M	246270_SIT	246283_SIT	246263_COL	246282_M	246285_SIT	246252_SIT	246275_SIT	246288_M	246287_SIT	246255_M	246252_CAE	246282_COL	246257_COL	246260_M	246288_COL	246263_SIT	246244_COL	246247_COL	DSS	246245_COL	246248_COL	246283_CAE	246285_CAE	246258_SIT	246243_SIT	246268_CAE	246266_COL	246252_M	246266_CAE	246285_COL	246244_M	246244_CAE	246283_COL	246287_COL	246244_SIT	246256_M	246274_SIT	246265_SIT	NEG1	Wasser_1	MC	246260_COL	246268_SIT	246264_SIT
1	111	324	333	41	596	0	7594	17	0	26295	19398	2355	1212	6861	3437	60	0	123	109	23	5013	212	161	0	60	44	20	53	723	5509	1	58	3323	46	21	799	113	37	76	467	317	5866	727	12	0	1	213	0	645
2	408	469	178	765	668	4183	3561	37	2319	80	3	1757	254	3314	184	182	1856	204	141	475	1619	989	406	0	1061	1463	526	1274	693	1110	447	230	13	185	652	176	503	1483	201	972	327	3090	1088	0	1	3	412	4149	286
3	407	471	182	771	685	3750	3389	31	2262	61	2	1931	196	3283	184	206	1811	223	154	523	1327	900	402	0	991	1404	498	1208	608	1378	464	245	16	185	680	171	477	1452	240	923	241	2921	1054	0	0	0	376	3954	281
4	330	37	421	405	2246	3769	0	5	0	2	0	1034	3	0	249	489	0	262	201	1	573	1119	431	0	1121	299	3	0	1845	3212	87	462	0	359	0	197	520	7	0	1874	554	1674	4359	0	0	1	461	1132	503
5	396	188	81	209	171	1459	3782	28	1203	59	7	688	44	1753	30	397	1159	118	97	258	836	218	86	0	435	2497	367	1197	356	305	335	66	15	48	717	37	91	962	110	274	104	845	356	0	1	0	345	3953	125
6	292	34	420	318	2164	2717	0	3	0	1	0	862	0	0	218	388	0	212	209	3	381	864	309	0	913	242	1	0	1312	2553	80	313	1	298	0	169	461	6	0	1305	541	1344	3617	0	0	2	407	846	487
7	0	2239	2300	0	6	0	0	0	166	8	5	1	39	1	2	5057	338	2486	87	884	0	1039	112	0	11	2493	0	4409	5	11	0	2304	37	2037	4497	354	1221	0	1	14	20	0	0	0	0	0	4291	14	13
8	1	3	14	0	25	7117	1	0	0	0	1227	0	3	0	167	63	0	0	2071	0	519	1	92	0	0	1	0	0	3685	14	11	1	1715	0	0	8	7	0	0	7	4055	49	11	0	0	0	951	183	2
9	174	26	229	225	1203	1912	0	4	0	0	0	567	0	0	128	260	0	140	132	0	305	572	228	0	533	159	2	0	957	1650	46	213	0	171	0	104	269	4	0	988	295	832	2231	0	0	0	218	559	257
10	0	0	298	0	1242	6	0	0	0	0	0	0	17	587	125	0	0	0	2	0	0	1353	0	0	0	0	0	0	0	165	0	290	0	154	0	316	837	0	23	5405	26	0	5675	0	0	0	18	0	0
11	865	1203	297	508	683	0	0	175	0	3	1	981	0	0	336	337	0	562	308	0	4498	0	0	0	0	0	1	0	1397	0	0	303	0	259	0	0	5	9	0	8	219	2	1009	0	1	2	700	1	958
12	2112	0	0	757	11	15	2	0	1	0	0	14	47	0	93	1	3	0	0	2417	0	0	0	0	1	0	335	3222	0	0	0	0	0	0	2281	0	0	287	0	4	7	6	0	0	0	2	0	0	18
13	131	65	66	90	166	615	1654	23	407	27	2	282	21	790	32	129	377	41	32	120	763	117	44	0	174	955	114	452	185	147	176	74	3	53	282	15	66	365	43	176	126	339	371	0	0	1	97	2165	65
14	0	26	247	4	65	0	4	1480	1074	0	0	1	23	0	2	1303	1264	1138	83	26	0	89	1271	0	377	845	0	0	0	11	249	209	8	234	0	131	182	0	136	6	5	0	1	0	0	0	1001	3	3
15	128	126	184	233	159	168	231	5	50	16	0	133	7	5	41	100	62	178	85	481	114	662	178	0	190	250	82	345	722	135	11	136	4	91	182	186	413	200	1	798	34	198	144	0	0	0	227	16	23
16	235	28	278	3123	14	55	130	12	137	18	1	2106	96	470	2	44	391	89	15	2	9	51	385	0	74	13	99	619	1077	131	148	138	0	163	695	184	147	76	449	89	1	1253	7	0	0	8	40	110	171
17	100	1	6	296	594	0	23	84	4	3	0	0	94	3	4	1	0	4	25	1241	2	14	1	0	150	17	584	3539	1	40	0	13	0	12	3932	10	15	639	528	1	0	5	52	0	0	1	208	0	83
18	50	96	17	238	76	1380	1932	22	379	22	3	530	106	598	44	57	242	80	27	221	394	276	144	0	196	368	174	230	225	365	60	23	0	8	135	51	152	518	49	343	49	735	140	0	0	0	57	751	112
19	76	551	1170	0	50	0	11	1789	0	0	0	0	10	0	27	707	0	0	8	0	38	4	11	0	3	3	650	0	0	0	14	976	0	877	0	9	11	444	30	8	6	0	3	0	0	0	93	1	1748
20	326	87	492	144	98	102	275	29	30	9	0	95	8	5	26	313	71	155	193	232	386	408	99	0	107	162	79	193	469	69	9	360	0	326	126	106	229	177	3	428	15	652	101	0	0	0	570	16	16
21	513	1440	135	0	1076	0	0	30	0	0	2	2	0	0	229	339	0	315	382	0	945	1	0	0	0	0	1	0	377	0	0	120	0	107	0	0	11	9	0	7	271	3	1950	0	1	0	809	4	410
22	70	266	33	93	64	1098	734	0	612	7	1	195	13	611	10	2	577	101	5	52	20	182	80	0	136	323	94	153	96	226	134	32	1	25	93	34	87	296	50	202	3	380	70	0	0	0	7	1498	6
23	142	455	25	170	24	8	1	805	119	0	2	2	7	1	2	1514	240	392	0	10	4	30	5	0	114	537	69	13	0	0	255	33	11	23	14	38	43	80	62	2	1	14	0	0	0	0	30	5	19
24	63	254	27	88	69	1005	676	1	599	4	0	150	7	548	8	3	526	97	3	32	19	169	59	0	110	314	90	153	89	242	134	40	2	25	95	40	97	297	40	198	0	390	69	0	0	0	2	1447	8
25	16	438	41	195	15	2	0	98	469	1	0	2	24	4	11	882	602	699	18	1114	3	14	125	0	5	0	48	907	11	8	23	11	0	23	900	11	16	52	33	16	1	1	0	0	0	1	59	1	0
26	17	323	546	527	165	0	8	519	578	0	2	0	123	1	5	22	1020	442	0	262	5	10	8	0	35	43	166	759	1	6	586	532	0	495	602	6	12	172	422	4	0	32	0	0	0	2	0	6	3
27	122	269	28	171	221	0	174	2	4	0	0	9	80	31	2	103	19	868	81	0	2	20	42	0	23	170	431	536	51	44	333	10	1	17	404	27	38	336	452	7	2	186	37	0	0	0	775	29	90
28	0	69	17	0	0	0	0	0	0	0	1648	33	0	0	620	81	0	93	703	0	536	0	0	0	0	0	1	0	876	18	0	0	4242	0	0	0	40	0	0	6	2807	0	1	0	0	0	456	4	12
29	3673	0	1055	0	594	0	0	330	0	0	0	0	0	0	0	0	0	236	0	8	4	3	0	0	0	0	13	0	0	0	0	1129	0	839	0	0	0	1	0	1	0	6	7	0	0	0	0	0	0
30	332	1010	80	0	706	0	0	12	0	0	0	0	0	0	96	251	0	208	239	1	813	1	0	0	0	0	5	0	309	0	0	100	0	61	0	0	5	8	0	3	197	0	1382	0	0	0	490	1	281
31	0	0	0	0	0	7	11	0	0	0	0	0	0	0	17	0	4	0	0	0	0	0	0	0	0	0	1910	0	2	0	1268	0	0	0	0	0	0	923	0	0	0	0	0	0	0	0	0	6	0
32	369	482	102	0	466	0	0	26	0	0	0	0	0	0	162	287	0	245	163	0	535	0	0	0	0	0	2	0	688	0	0	129	0	106	0	0	5	6	0	3	133	3	1065	0	1	0	385	0	344
33	149	80	66	50	55	15	0	341	209	0	0	10	0	0	0	149	446	1017	63	1	179	234	199	0	52	0	0	0	137	31	0	36	0	27	0	831	753	0	0	144	2	83	27	0	0	0	608	1	357
34	386	505	104	0	495	0	0	32	0	0	0	0	0	0	205	253	0	203	150	2	537	1	0	0	0	0	6	0	575	0	0	121	0	85	0	0	7	5	0	5	122	0	955	0	0	0	373	2	351
35	35	49	173	393	19	6	1	391	0	0	0	1	137	8	6	2	4	284	8	151	8	91	235	0	19	65	856	607	4	9	352	134	2	118	571	98	287	662	582	5	0	19	1	0	0	0	132	4	4
36	0	0	0	0	0	0	0	0	0	0	0	0	396	2	0	0	0	0	0	0	0	0	1145	0	856	2	0	0	0	0	0	0	1	0	2	0	0	0	1776	0	0	3	0	0	0	0	0	0	0
37	7	0	32	0	12	0	0	165	352	20	0	0	93	511	0	10	1173	4	1	58	442	36	13	0	1038	4	0	419	0	119	0	30	1	16	353	77	116	0	461	106	0	317	32	0	0	0	18	0	643
38	379	14	374	462	214	6	0	278	42	0	1	0	10	0	21	110	46	67	6	255	1	29	12	2	49	341	478	507	0	4	45	318	2	340	612	36	84	437	37	0	2	2	3	0	0	1	17	1	1
39	0	120	716	0	131	8	3	718	249	0	0	0	81	8	0	485	439	0	17	1	5	191	434	0	179	0	153	0	0	11	0	756	0	617	0	228	428	95	360	42	0	0	2	0	0	0	709	0	31
40	0	0	1230	199	0	2	0	1582	0	0	0	1	0	0	24	0	0	0	0	0	1	0	0	0	0	0	0	0	0	0	0	1480	0	1261	0	0	0	0	0	6	1	4	0	0	0	1	0	0	0
41	971	892	32	0	0	62	0	0	0	0	0	0	0	0	4	389	0	0	117	0	0	0	0	0	0	0	6	0	0	0	0	74	0	50	0	1	5	0	0	0	0	3	0	0	0	0	700	0	6
42	0	0	0	0	0	8	8	0	0	0	0	0	0	0	10	0	1	0	0	0	0	0	0	0	0	0	1492	0	1	0	1166	0	0	0	0	0	0	724	0	0	0	0	0	0	0	0	0	7	0
43	242	806	67	0	594	0	0	15	0	1	0	1	0	0	95	198	0	162	214	0	540	1	0	1	0	0	5	0	249	0	0	51	0	47	0	1	4	4	0	1	187	1	1018	0	0	0	423	1	223
44	763	3	151	778	5	0	0	471	778	1	0	7	80	0	0	7	944	8	1	36	2	10	19	0	17	180	3	17	2	1	546	154	6	115	7	18	19	4	352	0	0	16	0	0	0	2	6	2	0
45	12	16	35	1287	5	0	5	71	38	0	0	19	195	0	0	8	34	25	0	107	0	4	7	0	1	4	1627	28	0	0	49	33	0	19	10	13	4	1223	840	1	0	0	1	0	0	3	8	1	0
46	0	0	710	1	3	0	0	0	40	1	5	0	8	0	0	6	103	788	0	265	0	278	43	0	2	739	0	1377	0	3	0	719	9	657	1247	100	378	0	0	0	0	0	0	0	0	0	2	0	0
47	0	66	0	101	57	93	144	0	68	4	0	74	6	2	8	0	112	90	2	221	0	299	96	0	83	128	38	164	318	74	4	0	0	1	110	110	180	86	2	353	20	3	44	0	0	0	5	17	5
48	335	131	26	856	1	0	4	316	102	1	0	0	0	0	3	34	974	48	0	66	0	0	412	0	100	221	379	371	0	0	139	97	0	97	285	0	0	558	0	0	0	1	0	0	0	4	28	9	0
49	28	43	15	100	32	710	864	8	127	8	1	259	31	308	14	27	86	37	17	95	238	141	63	0	89	161	95	100	104	175	21	14	1	8	79	13	60	217	12	190	22	374	67	0	0	0	20	354	50
50	2	0	846	0	0	0	2	0	559	1	0	0	0	0	1	0	1051	1	0	0	0	296	0	0	370	67	290	173	1	2	198	680	1	510	180	121	1040	246	0	2	0	0	0	0	0	0	0	2	0
51	0	2	706	0	0	0	0	0	47	0	2	0	9	0	0	5	87	722	0	298	0	243	2	0	50	743	0	1293	3	10	0	723	15	688	1327	97	362	0	0	1	0	0	0	0	0	0	3	0	0
52	17	89	148	56	5	0	0	102	26	0	0	0	43	0	2	55	66	16	4	14	0	149	118	0	541	8	235	28	0	26	325	214	0	167	19	218	436	205	114	6	0	1	0	0	0	2	84	1	0
53	0	0	0	0	0	0	0	0	0	0	0	0	294	0	0	0	0	0	0	0	0	0	940	0	644	1	0	0	0	0	0	0	0	0	0	0	0	0	1312	0	0	6	0	0	0	0	0	0	0
54	90	74	64	101	12	16	328	72	3	1	0	46	58	356	2	28	4	36	6	309	218	21	59	0	25	10	275	52	81	27	53	53	0	39	72	35	47	301	367	52	2	1162	37	0	0	0	58	25	205
55	27	56	57	379	8	0	1	1396	174	0	0	0	91	1	2	33	196	828	19	49	0	5	165	0	17	10	111	1	0	2	17	73	2	47	8	3	11	75	442	3	2	1	0	0	0	1	336	1	7
56	31	47	400	3	191	8	3	188	57	0	0	0	21	0	1	43	77	132	71	924	8	135	56	0	18	12	19	125	20	2	112	398	0	299	153	134	121	17	20	18	0	3	3	0	0	0	399	2	1
57	134	183	236	4	61	1	0	254	165	1	0	0	17	0	6	46	329	22	48	3	0	43	648	0	192	279	78	19	4	0	453	301	7	207	39	23	151	68	119	1	0	0	0	0	0	0	261	13	5
58	1	0	0	9	1	0	137	0	7	0	0	6	2	0	0	0	5	0	0	11	0	717	1	0	752	1	15	1	0	1331	0	0	0	0	0	196	320	38	0	1083	4	75	0	0	0	0	0	0	0
59	0	1	0	0	16	1	17	0	1	5	5	1	1696	0	453	0	1	0	2	0	3	0	0	0	0	0	0	0	1	49	0	0	986	0	0	146	2	0	0	5	855	6	0	4	0	0	0	0	0
60	0	0	0	1	0	0	47	0	4	0	0	5	5	0	0	0	4	0	0	5	0	754	105	0	788	36	4	1	0	1320	0	0	0	0	0	197	254	16	0	993	6	36	0	0	0	0	0	0	0
61	0	0	0	0	0	6	6	0	0	0	0	0	0	0	5	0	0	0	0	0	0	0	0	0	0	0	1025	0	1	0	758	0	0	0	0	0	0	471	0	0	0	0	0	0	0	0	0	3	0
62	17	0	562	0	4	0	1	33	201	0	0	0	11	0	2	0	253	0	0	261	0	158	18	0	867	7	2	0	0	4	108	502	0	339	1	192	254	0	2	16	0	18	0	0	0	0	0	2	0
63	6	1	83	88	30	0	41	41	45	0	1	0	251	133	2	22	52	10	5	60	0	23	49	0	29	731	303	0	0	1	159	60	10	44	0	33	31	333	1316	8	0	2	0	0	0	0	35	6	4
64	70	0	378	95	142	29	0	111	0	1	0	58	2	1	0	0	1	0	0	182	375	126	20	0	300	189	3	5	0	7	0	315	0	234	7	287	322	0	0	375	2	37	418	0	0	1	3	0	290
65	27	0	906	43	112	0	0	12	490	0	0	0	49	8	2	0	722	430	0	12	0	20	4	0	10	0	0	0	14	11	0	861	0	741	2	12	21	0	308	13	0	0	11	0	0	0	0	0	6
66	529	0	0	0	0	0	0	0	0	0	0	0	0	0	5	0	0	0	0	0	0	1915	0	0	0	0	0	0	0	0	0	0	0	0	0	2449	3746	0	0	107	1	3	0	0	0	0	0	0	0
67	7	5	9	64	0	0	0	356	18	0	2	0	1	0	4	1	23	88	0	14	2	7	0	0	42	471	3	3	1	4	445	3	2	3	3	9	15	0	1	2	0	19	0	0	0	0	21	13	2
68	0	0	0	0	0	4	10	0	0	0	0	0	0	0	9	0	1	0	0	0	0	0	0	0	0	0	863	0	2	0	523	0	0	0	0	0	0	390	0	0	0	0	0	0	0	0	0	6	0
69	384	21	243	107	12	0	0	292	1	0	0	0	49	0	0	147	2	100	9	0	3	348	0	0	76	0	1	91	0	4	3	197	0	186	85	454	1167	2	319	16	0	5	0	0	0	1	20	0	0
70	21	2	153	6	84	0	0	4	93	1	0	0	2	0	0	11	196	456	0	133	0	243	5	0	6	13	0	8	0	71	0	193	0	144	6	211	363	0	0	16	0	2	1	0	0	0	5	0	0
71	13	78	205	10	10	0	0	73	7	0	0	0	9	0	3	45	14	348	34	0	3	2	83	0	235	4	221	91	0	0	11	146	0	119	90	3	18	187	33	1	1	0	0	0	0	0	234	0	0
72	68	159	72	136	14	4	10	65	167	0	1	0	9	1	2	51	117	397	1	39	5	66	29	0	37	82	111	105	2	5	185	81	0	56	90	38	116	71	42	11	0	5	1	0	0	0	24	8	0
73	0	0	858	113	0	1	0	1007	2	0	0	0	0	0	0	0	0	0	0	0	1	0	0	0	0	0	0	0	0	0	0	960	0	796	0	0	0	0	0	0	0	0	0	0	0	0	0	0	0
74	1	0	4	0	105	0	0	0	41	0	0	0	10	0	4	0	427	87	3	122	0	185	489	0	259	159	238	0	0	13	40	27	0	23	0	15	178	282	79	0	0	3	4	0	0	0	182	0	0
75	0	0	195	0	102	0	1	1153	0	0	0	0	11	0	0	0	0	0	0	0	2	0	0	0	0	0	741	0	0	0	0	381	0	281	0	0	0	673	53	0	0	1	3	0	0	0	0	0	8
76	436	23	92	4	84	12	0	446	0	0	0	0	0	0	6	43	0	133	7	2	6	52	47	0	34	0	6	0	0	11	0	72	0	74	0	92	131	0	4	21	0	1	0	0	0	0	79	0	5
77	51	2	111	201	113	5	0	207	0	0	0	0	23	0	6	0	0	270	0	121	0	134	260	0	121	6	116	121	0	12	0	118	0	63	142	82	188	133	81	4	5	7	1	2	0	1	0	0	16
78	0	0	0	0	12	0	10	0	0	1	0	1	1276	0	330	0	0	0	4	0	0	0	0	0	0	0	0	0	0	18	0	0	745	0	0	124	1	0	0	2	654	2	0	2	0	0	0	0	0
79	0	0	0	0	1	380	727	0	0	6	0	0	9	374	2	0	1	29	0	39	0	44	25	0	66	62	42	118	23	84	30	0	1	0	65	14	21	197	23	74	1	336	0	0	0	0	0	356	0
80	3	0	204	24	6	0	0	2	0	1	0	0	0	0	43	0	32	49	1	21	0	55	4	0	724	1	2	0	0	0	0	1209	0	976	0	7	87	9	1	5	3	0	0	0	0	0	1	0	0
81	10	0	149	25	25	0	5	539	3	0	2	0	13	2	2	106	1	108	0	45	4	14	56	0	1	84	224	29	4	1	329	182	0	137	35	9	14	169	45	3	2	2	0	0	0	0	0	0	5
82	271	0	245	36	5	0	0	173	89	0	0	0	1	0	0	4	70	24	0	19	0	86	166	0	157	0	2	715	0	6	0	272	0	250	590	56	168	0	1	4	0	8	0	0	0	0	0	0	0
83	0	0	0	0	0	0	0	0	0	0	0	0	168	4	0	0	0	0	0	0	0	0	546	0	362	1	0	0	0	0	0	0	0	0	0	1	0	0	722	0	0	1	0	0	0	0	0	0	0
84	0	0	0	0	2	314	685	0	0	6	0	0	10	290	0	0	0	32	0	33	0	59	5	0	57	67	44	82	18	64	35	0	7	0	58	6	24	163	27	73	2	353	0	0	0	0	0	363	0
85	63	40	31	58	21	311	334	0	67	2	0	91	10	141	9	10	47	15	0	69	0	34	18	0	52	13	34	25	115	25	36	12	0	18	10	6	18	78	12	35	1	230	85	0	0	0	8	47	14
86	95	161	2	32	195	0	0	18	0	0	0	0	75	0	0	42	0	228	23	170	0	13	25	0	3	2	11	148	0	1	0	3	0	4	129	13	76	7	422	3	3	0	2	0	0	0	94	0	0
87	0	0	0	0	1	308	669	0	0	3	0	0	28	278	0	0	0	22	0	25	0	54	19	0	61	67	44	71	17	61	43	0	0	0	55	6	34	176	14	62	0	367	0	0	0	0	0	333	0
88	45	19	21	45	4	19	89	13	0	2	0	19	23	137	0	5	6	25	5	114	58	1	34	0	8	36	75	53	31	13	33	19	0	28	49	4	10	82	104	12	2	788	2	0	0	0	51	26	51
89	0	0	0	0	0	319	609	0	0	2	0	0	14	255	0	0	0	26	0	36	0	71	15	0	62	69	43	73	8	52	25	0	0	1	52	11	22	125	16	42	1	310	0	0	0	0	0	343	0
90	59	42	132	40	37	3	0	181	113	0	0	0	9	0	3	68	120	64	11	28	0	44	78	0	236	22	70	132	0	3	52	131	0	100	101	52	59	57	35	8	0	0	0	0	0	0	91	0	3
91	36	0	109	0	26	0	15	107	20	0	0	0	16	13	5	0	67	0	0	33	107	13	66	0	77	6	201	37	8	1	300	94	0	69	34	18	31	215	122	1	0	36	0	0	0	0	1	23	44
92	12	0	18	5	11	0	2	38	279	0	0	0	4	0	1	194	292	205	1	276	0	3	7	0	4	13	67	0	0	1	119	11	0	11	0	3	4	67	7	0	0	6	1	0	0	0	3	2	0
93	30	67	75	276	4	0	1	18	1	0	0	0	76	0	1	35	0	268	5	0	0	0	0	0	0	4	497	0	0	0	0	65	0	46	1	0	0	435	409	1	0	1	0	0	0	1	73	1	0
94	72	13	46	2	12	467	148	36	69	1	1	3	6	150	1	45	50	34	6	15	451	1	0	0	0	12	26	9	9	3	18	13	0	19	4	0	0	47	14	5	1	51	26	0	0	0	33	46	48
95	0	0	0	0	0	1385	0	0	0	0	0	0	0	0	0	0	0	0	0	0	0	0	0	0	0	0	0	0	4	0	126	0	0	0	0	0	0	0	0	0	0	0	0	0	0	0	0	768	0
96	28	54	18	4	31	55	72	49	80	0	0	4	0	13	5	42	45	44	9	16	504	60	7	0	12	3	18	11	88	18	39	9	0	9	9	22	30	25	1	74	2	108	123	0	0	0	63	63	100
97	38	0	23	0	3	0	0	1	199	0	0	0	20	0	0	3	200	7	0	0	0	4	334	0	199	0	22	9	0	63	1	15	0	15	3	1	0	21	60	0	0	4	0	0	0	0	0	0	0
98	52	0	65	187	125	0	0	232	314	0	0	1	5	0	3	0	171	1	0	394	1	8	37	0	25	12	2	41	0	3	0	54	0	32	54	80	33	0	15	2	0	0	0	0	0	0	0	0	2
99	16	0	521	287	0	0	0	0	0	0	0	60	0	0	0	0	0	6	0	0	0	172	479	0	142	0	0	0	67	30	0	494	0	432	0	31	123	0	0	17	0	35	0	0	0	3	0	0	0
100	47	3	39	0	29	0	3	162	1	0	0	0	3	0	2	1	0	21	0	344	51	22	46	0	227	0	9	168	8	2	1	28	0	30	165	48	92	6	0	11	0	0	3	0	0	0	6	0	36
101	0	436	0	0	0	0	0	0	0	0	0	0	0	0	0	1001	0	0	21	0	0	0	60	0	11	0	0	0	0	0	0	0	0	0	0	2	1	0	0	0	5	0	0	0	0	0	797	4	2
102	11	79	31	44	12	0	4	102	9	0	0	1	6	2	3	143	9	99	20	1	3	4	40	0	0	77	637	73	0	0	340	39	2	25	75	0	1	603	17	0	0	0	0	0	0	0	91	1	4
103	458	36	261	0	40	0	0	533	0	0	0	0	0	0	0	36	0	0	5	0	2	0	206	0	0	211	3	0	0	0	0	199	2	131	0	0	0	0	0	0	0	3	1	0	0	0	116	0	114
104	3	0	1	261	5	0	0	19	0	0	0	0	26	0	5	0	0	0	0	677	0	12	0	0	18	45	423	170	0	3	0	5	0	6	153	15	23	447	13	0	0	1	1	0	0	0	0	0	0
105	32	0	98	0	3	0	16	4	3	0	0	0	20	133	0	0	35	0	0	72	26	1	142	0	24	212	16	28	0	2	0	63	1	63	25	4	9	40	182	12	0	115	8	0	0	0	0	0	28
106	46	138	9	46	7	0	0	135	0	0	1	3	1	0	1	471	0	117	2	0	0	2	4	0	32	177	22	0	0	0	0	6	1	11	0	10	9	21	16	1	0	4	0	0	0	1	7	0	5
107	1134	0	0	518	33	0	0	0	2	0	0	0	0	0	0	0	0	0	0	1	0	0	0	0	0	0	4	0	0	0	0	0	0	0	0	0	0	0	0	0	0	3	2	0	0	4	0	0	0
108	26	0	153	0	4	7	0	8	765	0	0	0	0	0	9	0	448	0	12	2	0	0	0	0	4	0	2	0	0	41	1	45	0	64	1	2	0	0	0	2	0	8	2	0	0	0	30	0	0
109	0	0	42	0	0	0	0	0	0	0	0	0	2	0	0	239	0	0	0	0	0	204	458	0	181	0	0	0	0	7	0	28	0	27	0	42	377	0	0	0	7	0	0	0	0	0	0	0	0
110	79	1	59	33	3	20	20	88	1	0	0	7	9	43	0	0	9	3	2	1	39	12	135	0	51	38	59	22	120	5	185	27	0	24	38	20	42	24	58	32	0	19	6	0	0	0	49	26	68
111	10	76	15	54	20	4	1	1	37	0	0	2	11	2	0	4	150	197	1	48	1	65	0	0	39	1	19	41	66	6	62	17	0	9	22	54	141	19	11	15	0	0	6	0	0	0	38	6	18
112	7	2	6	211	13	32	4	63	5	1	0	24	1	1	0	16	21	66	2	62	59	0	16	0	17	14	22	4	2	63	14	5	0	7	7	8	2	10	1	2	0	97	5	0	0	0	62	1	12
113	31	11	33	103	11	11	99	6	0	0	0	25	32	66	1	3	0	0	5	7	7	0	19	0	2	1	94	24	49	0	118	18	0	13	33	0	0	89	233	2	0	50	13	0	0	0	50	45	27
114	76	25	13	35	6	31	6	102	6	0	0	6	1	5	0	11	25	74	3	12	141	15	31	0	12	2	10	41	64	8	42	15	0	10	39	41	63	21	6	40	0	13	13	0	0	0	32	6	96
115	51	26	61	77	4	2	3	204	233	0	0	0	5	0	1	8	291	39	10	30	0	2	30	0	31	45	209	10	0	2	37	61	3	46	12	2	4	192	25	0	0	1	0	0	0	1	119	0	1
116	46	0	2	0	1	0	0	76	8	0	0	0	1	0	0	86	64	221	3	0	0	14	279	0	97	554	0	0	0	0	0	31	6	22	0	1	15	0	0	0	2	0	0	0	0	0	224	0	0
117	46	40	32	60	10	0	1	108	37	0	0	0	0	0	2	67	16	79	7	4	0	24	85	0	72	111	105	39	0	8	2	22	0	14	42	10	45	41	5	0	0	0	0	0	0	0	54	0	0
118	0	1	6	0	4	0	0	6	1	0	0	0	0	0	0	0	4	6	0	5	0	18	299	0	242	1	27	50	0	61	2	2	0	3	62	11	19	18	0	0	0	0	0	0	0	0	0	0	0
119	18	4	88	8	163	0	0	0	69	0	0	0	0	0	0	0	70	13	1	1	0	3	2	0	387	225	0	0	0	2	0	64	1	36	0	4	8	0	0	0	0	1	3	0	0	0	24	0	0
120	0	0	30	0	0	0	0	144	68	0	0	0	0	0	0	0	113	0	0	0	0	58	27	0	97	5	3	140	0	14	14	22	0	23	142	94	163	9	0	1	0	0	0	0	0	0	0	0	0
121	2	1	386	0	0	6	0	350	4	0	0	0	4	0	0	0	25	0	0	0	108	0	499	0	112	0	0	25	0	7	0	253	0	217	24	0	0	0	6	0	0	0	0	0	0	0	0	0	0
122	445	14	1	0	0	0	0	1	0	0	0	0	0	0	0	104	0	0	1	0	0	38	13	0	2	788	1	0	0	0	6	10	1	4	0	0	36	0	0	0	0	0	0	0	0	0	16	1	1
123	0	0	49	0	0	5	13	6	8	0	0	0	0	13	3	60	80	0	22	4	10	2	11	0	1	0	30	74	56	0	109	30	0	31	104	0	4	50	33	0	0	16	0	0	0	0	90	9	0
124	95	36	7	33	43	0	0	37	5	0	0	0	8	0	3	4	47	38	4	42	0	40	68	0	22	0	36	153	0	2	87	26	0	33	118	7	60	39	22	2	2	0	0	0	0	0	122	4	1
125	25	80	19	67	25	1	1	7	12	0	0	0	1	0	1	67	96	54	24	78	0	80	35	0	38	97	14	68	0	0	4	20	0	12	37	12	39	77	8	4	2	0	0	0	0	0	56	1	0
126	41	39	29	29	10	0	0	90	21	0	1	0	1	0	2	52	21	73	1	0	1	17	69	0	80	139	70	42	0	5	11	7	0	16	31	18	37	54	5	3	0	0	1	0	0	0	44	0	0
127	0	13	3	0	0	0	0	1	0	0	272	3	0	0	81	8	0	13	108	0	58	0	0	0	0	0	0	0	146	2	0	0	535	0	0	0	9	0	0	0	541	0	0	0	0	0	58	1	5
128	59	60	80	27	18	0	0	134	44	0	0	0	8	0	0	8	57	6	0	32	3	23	65	0	20	11	64	81	0	2	75	71	0	60	73	18	37	45	25	0	0	1	0	0	0	0	33	0	0
129	57	38	47	60	1	3	17	35	4	0	0	6	15	8	0	90	32	77	4	55	18	6	13	0	5	37	82	96	3	2	1	28	0	17	74	20	27	45	2	20	0	18	3	0	0	0	64	0	31
130	86	32	74	4	0	0	2	3	33	0	0	0	2	0	0	15	88	0	0	31	0	4	257	0	56	0	12	189	20	3	103	81	0	45	143	3	12	6	17	1	0	5	0	0	0	0	0	9	11
131	6	18	103	1	41	0	3	60	13	0	0	0	6	0	0	8	23	38	21	264	2	20	17	0	8	2	4	27	5	0	38	114	0	77	32	19	37	2	4	2	0	0	0	0	0	0	104	1	0
132	2	0	25	25	11	1	12	17	24	0	1	0	80	34	2	3	15	6	0	22	0	11	25	0	10	270	91	0	0	0	54	18	6	16	0	10	11	94	426	7	0	2	0	0	0	0	16	3	0
133	0	3	0	0	7	1	0	10	12	0	0	0	0	0	0	0	38	37	0	45	0	22	9	0	19	6	65	24	2	1	503	0	0	0	25	21	29	53	3	1	0	0	0	0	0	0	1	9	0
134	20	1	1	10	3	3	0	0	9	0	0	0	2	0	0	4	12	4	0	9	0	76	30	0	90	225	48	5	0	10	59	9	0	3	10	78	156	32	27	5	0	11	0	0	0	0	0	0	0
135	0	0	35	0	0	0	10	7	18	0	0	0	7	6	2	66	88	0	28	2	9	0	10	0	3	1	25	68	31	0	114	24	0	15	68	2	1	31	29	0	0	21	0	0	0	0	58	15	1
136	0	2	50	2	2	0	0	113	0	0	0	0	48	2	1	0	3	2	0	35	0	0	48	0	0	3	243	187	0	0	1	45	0	28	135	0	0	179	170	0	0	0	0	0	0	0	2	0	0
137	27	10	37	41	9	69	53	12	12	1	0	89	2	46	0	6	7	1	4	5	140	28	7	0	9	0	1	2	188	21	1	21	0	19	5	4	19	11	6	55	0	126	80	0	0	0	29	3	2
138	28	0	29	103	71	0	0	123	171	1	0	2	8	0	0	0	110	0	0	219	0	7	12	0	16	5	1	28	1	6	0	19	0	19	32	29	25	0	1	3	1	8	2	0	0	1	0	0	0
139	62	20	63	50	9	4	3	9	8	0	0	7	3	5	1	18	12	30	6	13	21	7	40	0	32	30	9	43	47	15	1	35	0	20	50	15	16	9	19	24	0	16	9	0	0	1	61	0	38
140	0	0	5	149	1	0	0	0	0	0	0	0	2	0	1	0	0	151	0	45	0	0	46	0	6	3	103	144	1	0	0	9	0	6	102	0	0	60	0	1	3	0	0	0	0	2	0	0	0
141	0	74	0	1	7	2	0	20	51	0	0	0	0	0	0	1	49	230	9	145	0	3	0	0	0	0	0	3	0	0	62	0	0	0	7	0	7	0	1	0	1	0	0	0	0	0	100	1	0
142	707	0	0	290	25	0	0	0	0	0	0	0	0	0	0	0	0	0	0	0	0	0	0	0	0	0	3	0	0	0	0	0	0	0	0	0	0	1	0	0	0	1	0	0	0	0	0	0	0
143	3	0	4	30	0	3	0	141	62	0	1	0	0	0	5	0	47	51	0	13	2	15	4	0	9	50	194	25	0	0	32	2	2	2	26	16	40	147	10	1	0	0	0	0	0	1	0	1	0
144	31	3	59	78	15	0	0	27	29	0	0	2	8	1	0	37	52	0	0	29	0	21	32	0	31	37	28	63	0	1	0	49	0	20	33	5	39	38	38	0	0	1	0	0	0	0	0	0	0
145	57	0	27	0	2	0	0	0	0	0	0	0	8	0	1	0	1	353	0	86	0	2	0	0	0	0	3	0	7	0	0	25	0	22	0	0	0	0	0	0	0	0	0	0	0	0	0	0	0
146	9	29	12	15	3	46	249	1	37	6	0	55	0	90	13	25	11	1	11	2	34	20	4	0	10	18	11	7	27	8	10	8	0	11	9	5	5	27	2	28	7	216	6	0	0	0	28	70	13
147	46	5	91	0	36	0	0	92	0	0	1	0	1	0	0	36	0	0	1	0	0	25	32	0	65	57	20	0	0	5	0	99	1	73	0	25	46	22	14	0	0	0	0	0	0	0	8	0	0
148	69	1	182	0	11	0	0	0	0	0	0	0	0	0	1	0	0	267	0	0	0	65	226	0	0	0	0	0	0	0	0	140	0	94	0	88	94	0	0	15	0	0	0	0	0	0	0	0	0
149	38	18	34	3	30	0	0	68	7	0	0	0	7	0	0	23	12	25	0	12	0	10	26	0	20	4	78	76	0	2	96	38	0	35	69	11	12	57	23	0	0	0	0	0	0	0	28	1	0
150	37	23	18	85	2	0	0	10	24	0	0	1	12	3	0	40	15	60	3	77	0	11	32	0	9	69	51	39	0	0	21	29	4	15	39	8	9	40	87	0	0	0	0	0	0	0	5	1	0
151	0	124	14	63	2	0	0	0	0	0	0	0	0	0	0	0	0	0	0	381	0	5	0	0	44	2	0	0	0	0	0	65	0	39	0	0	14	0	0	0	0	0	0	0	0	0	0	0	0
152	22	1	23	106	55	0	0	120	174	0	0	0	6	0	2	0	109	5	0	182	0	6	15	0	11	4	0	27	0	1	0	28	0	18	35	31	21	0	8	1	0	2	2	0	0	2	0	0	0
153	55	24	46	36	17	0	0	64	9	0	0	0	6	0	2	135	15	88	4	43	0	7	26	0	8	68	28	32	0	0	14	36	3	34	24	10	14	32	7	2	0	1	0	0	0	0	83	0	0
154	34	11	72	4	42	1	0	99	16	0	0	0	2	0	0	5	10	2	1	17	0	12	38	0	15	5	41	96	0	1	25	55	0	61	96	12	31	17	12	0	0	0	0	0	0	0	68	1	1
155	0	0	55	0	24	0	0	331	0	0	0	0	7	0	5	0	0	0	0	0	0	0	0	0	0	0	232	0	0	0	0	110	0	64	0	0	0	204	17	0	0	0	0	0	0	0	0	0	3
156	78	35	0	20	1	0	0	5	2	0	0	0	7	0	3	298	14	30	2	35	0	70	0	0	13	25	0	0	0	0	0	19	0	9	0	4	45	0	47	1	4	0	0	0	0	0	10	0	0
157	29	75	80	6	35	0	0	89	9	0	0	0	9	2	1	123	11	53	13	17	0	16	23	0	50	12	8	9	0	0	1	65	0	48	2	15	17	6	41	3	0	1	2	0	0	0	69	0	1
158	0	0	0	0	0	0	0	0	0	0	0	0	1	0	0	0	0	0	0	0	2	0	0	0	0	0	0	0	0	1	0	0	2	0	0	0	0	0	0	0	0	0	0	0	0	2962	0	0	0
159	8	0	253	12	32	0	0	3	135	0	0	0	0	0	1	0	216	160	0	5	0	6	0	0	5	0	0	0	1	7	0	229	0	187	0	6	11	0	0	2	0	0	3	0	0	0	0	0	2
160	4	3	17	7	15	39	31	9	22	1	0	7	3	45	6	1	15	7	1	10	79	2	12	0	1	39	7	9	72	5	23	11	1	7	9	4	3	15	5	23	0	155	83	0	0	0	14	38	22
161	5	11	2	172	2	0	0	10	0	0	0	1	0	0	0	0	0	123	4	0	0	0	0	0	0	14	8	5	1	0	123	0	2	0	7	0	0	8	0	0	0	6	0	0	0	0	51	0	0
162	50	0	28	2	9	0	0	1	0	0	2	0	0	0	0	0	0	0	3	0	0	0	181	0	62	205	0	0	0	2	0	99	0	77	0	0	0	0	0	0	0	0	1	0	0	0	152	0	0
163	11	0	149	0	4	0	0	273	34	0	0	0	0	0	2	0	57	0	0	0	1	23	16	0	13	0	5	0	0	0	0	114	0	95	0	2	60	1	0	0	0	0	1	0	0	0	18	0	0
164	0	0	13	0	0	0	0	0	0	0	0	0	1	0	1	184	0	0	0	0	0	74	341	0	65	0	0	0	0	3	0	18	0	27	0	13	136	0	0	1	0	0	0	0	0	0	0	0	0
165	42	0	39	0	8	0	0	74	23	0	0	0	0	0	4	0	23	60	4	6	0	56	12	0	18	0	0	17	0	2	0	53	0	55	23	0	88	0	5	0	0	0	0	0	0	0	112	0	0
166	0	0	0	0	0	0	0	1	0	0	0	0	0	0	15	12	0	0	0	0	0	0	34	0	49	0	0	0	0	2	0	1	0	1	0	0	0	0	0	7	2	0	0	0	0	0	5	0	0
167	45	1	9	22	27	9	10	19	1	0	0	5	8	3	1	4	8	6	3	18	66	1	1	0	5	8	51	59	85	0	12	1	0	2	32	0	2	45	10	2	0	0	11	0	0	0	20	14	10
168	6	6	44	0	6	7	2	40	60	0	0	0	2	0	0	0	56	0	2	2	4	2	24	0	7	0	39	51	0	1	19	39	0	34	35	1	4	54	11	0	1	1	0	0	0	0	13	0	0
169	18	18	13	3	7	0	0	7	37	0	0	0	5	0	1	5	36	31	8	12	0	10	36	0	28	98	0	129	0	5	0	14	1	9	155	12	10	0	36	2	0	0	0	0	0	0	14	0	0
171	16	0	12	0	0	0	0	41	0	0	0	0	0	0	3	0	0	0	0	0	0	0	0	0	1	2	1	2	0	0	0	9	0	14	1	0	0	2	0	0	0	0	0	0	0	0	0	0	1
172	0	0	2	0	0	2	0	0	0	0	0	0	18	0	0	0	1	0	0	0	0	13	1	0	84	0	157	0	1	0	313	2	0	1	0	10	23	99	40	3	0	1	0	0	0	0	0	2	7
173	0	0	96	0	0	0	0	0	22	1	0	0	0	0	1	0	149	0	0	0	0	0	129	0	104	0	0	0	15	0	0	125	0	79	0	0	0	0	0	0	0	0	0	0	0	0	0	0	0
174	1	12	1	0	3	0	1	38	75	0	0	0	37	0	1	6	66	235	2	12	0	2	1	0	0	1	48	3	0	0	4	0	0	1	1	1	0	23	130	1	0	0	1	0	0	0	122	0	3
175	2	0	46	7	5	0	1	169	0	0	1	0	4	0	0	32	2	29	0	9	0	5	11	0	1	22	47	20	0	0	76	41	1	31	7	5	4	40	13	0	0	0	0	0	0	0	0	0	0
176	0	0	72	0	3	0	0	0	0	0	0	0	1	0	0	20	0	0	4	2	0	1	67	0	7	12	3	18	0	1	8	37	0	49	21	1	11	0	1	0	0	0	0	0	0	0	67	0	1
177	0	0	185	0	5	0	0	52	97	0	0	0	0	0	0	0	125	2	0	0	0	22	8	0	31	0	0	0	0	6	13	247	0	156	0	11	17	0	0	0	0	0	0	0	0	0	0	0	0
178	16	0	27	165	1	0	0	2	13	1	0	0	3	0	0	74	19	29	0	4	0	19	23	0	16	0	50	62	0	2	20	32	0	13	71	30	45	46	20	2	0	2	0	0	0	0	18	0	0
179	24	0	6	71	6	0	0	2	4	0	0	4	0	0	0	50	51	0	3	41	0	79	81	0	63	55	0	0	0	2	0	19	0	16	0	19	61	0	29	0	0	37	0	0	0	0	15	0	4
180	0	0	31	0	40	80	0	0	50	1	0	0	2	155	7	0	21	0	0	0	0	14	44	0	4	0	0	28	0	66	0	33	0	22	18	3	7	0	14	39	4	15	214	0	0	0	0	0	0
181	12	0	4	0	3	0	0	12	92	0	0	0	1	0	0	60	95	61	0	110	0	0	1	0	0	2	15	1	0	0	33	10	0	4	0	1	3	13	6	0	0	6	0	0	0	0	3	0	0
182	46	0	4	36	1	0	0	0	4	0	0	0	3	0	3	24	15	0	0	28	0	11	130	0	1	8	85	68	0	2	5	9	0	6	55	5	28	65	19	1	0	0	0	0	0	0	0	0	0
183	1	20	5	3	7	18	190	7	17	2	0	1	1	28	2	1	8	2	2	5	32	0	8	0	0	14	46	3	40	1	20	4	0	1	3	3	5	30	2	8	3	62	38	0	0	0	1	37	16
184	1	0	2	27	1	0	0	3	7	0	0	0	1	0	5	10	13	0	0	71	0	0	0	0	0	0	12	9	0	0	2	0	0	0	12	1	2	4	0	1	2	0	0	0	0	0	0	0	0
185	163	84	0	0	0	0	0	72	0	0	0	0	0	0	6	2	0	80	6	0	0	35	0	0	0	0	0	0	0	0	0	0	0	0	0	9	60	0	0	2	1	3	0	0	0	0	84	1	0
186	145	0	0	0	0	0	0	0	0	0	0	0	0	0	2	0	0	0	1	0	0	0	0	0	134	0	0	0	0	8	0	0	0	0	0	0	0	0	0	0	5	1	0	0	0	0	0	0	0
188	3	18	0	13	3	0	0	18	0	0	0	0	15	0	6	191	1	0	0	15	0	0	0	0	0	0	1	0	0	4	338	0	0	0	0	0	0	0	22	0	1	0	0	0	0	0	0	5	0
189	23	0	0	0	28	0	0	172	6	0	0	0	0	0	4	0	15	0	0	37	0	0	1	0	0	0	1	0	0	1	0	7	0	2	0	3	2	0	0	0	0	1	0	0	0	0	0	0	3
190	17	15	27	14	5	0	0	72	10	1	0	0	0	0	2	12	23	12	7	4	0	9	18	0	34	20	24	40	0	4	0	35	1	30	62	25	28	13	9	0	0	0	0	0	0	0	29	0	1
191	1	0	23	153	0	0	0	437	1	0	0	0	0	0	0	0	0	0	0	0	2	5	111	0	3	0	0	0	0	0	0	30	0	21	0	0	6	0	0	0	0	0	0	0	0	1	3	0	0
192	1	0	0	0	0	0	0	0	0	0	0	0	0	0	0	0	0	0	0	0	0	0	0	0	171	0	0	0	0	6	0	0	0	0	0	0	0	0	0	1	3	0	0	0	0	0	0	0	0
193	0	0	0	0	0	0	0	0	0	1	0	0	0	0	1	0	0	0	0	0	0	0	0	0	161	0	0	0	0	4	0	0	0	0	0	0	0	0	0	0	2	0	0	0	0	0	0	0	0
194	11	32	16	23	9	0	0	5	12	0	0	0	2	0	0	19	31	52	7	30	0	0	6	0	8	4	19	63	0	0	35	29	0	25	68	5	12	21	21	0	1	0	0	0	0	0	51	3	0
195	18	9	9	4	9	0	0	6	24	0	0	0	0	0	0	11	243	10	0	18	0	27	6	0	86	11	0	7	0	1	0	38	0	27	10	0	16	0	0	0	0	0	0	0	0	0	8	0	0
196	12	0	0	40	0	0	0	0	0	0	0	0	28	0	0	7	0	42	0	0	0	1	108	0	22	0	0	0	1	0	0	0	0	0	0	9	5	0	91	0	0	3	0	0	0	0	0	0	0
197	189	2	31	0	3	0	0	1	7	0	0	0	1	0	0	0	14	26	0	24	0	5	2	0	6	1	46	6	1	0	237	37	0	25	10	5	0	19	6	0	0	0	0	0	0	0	0	1	0
198	0	0	0	0	0	0	0	0	0	0	0	0	0	0	0	0	0	0	0	0	0	0	0	0	0	0	0	0	0	0	0	0	0	0	0	0	0	0	0	0	0	0	0	0	0	1977	0	0	0
199	2	0	0	0	0	0	0	0	0	0	0	0	0	0	23	0	0	0	0	0	0	0	0	0	0	0	0	0	0	0	0	0	0	0	0	0	0	0	0	6	1	0	0	0	1	0	0	0	0
200	1	37	14	1	16	0	0	53	115	0	0	0	0	0	0	3	127	226	1	0	0	7	4	0	9	0	0	4	0	2	5	21	0	13	2	1	5	0	5	1	0	0	0	0	0	0	12	0	0
201	0	0	0	0	4	0	0	0	0	0	0	0	55	131	0	0	0	0	0	471	0	0	0	0	0	0	0	0	0	0	0	0	0	0	0	0	0	0	219	0	0	0	1	0	0	0	0	0	0
202	34	18	13	16	6	0	0	30	21	0	0	0	1	0	3	47	11	36	1	0	0	15	21	0	33	55	41	16	0	6	2	6	0	4	17	3	17	23	1	0	0	0	0	0	0	1	17	0	0
203	0	0	0	0	0	0	50	0	0	0	0	0	0	0	4	0	0	0	0	0	0	0	0	0	0	0	318	0	0	0	0	0	0	0	0	0	0	311	0	0	0	0	0	0	0	0	0	0	0
204	0	0	0	0	0	0	0	0	0	1	0	0	0	0	0	0	0	0	0	0	0	0	0	0	144	0	0	0	0	4	0	0	0	0	0	0	0	0	0	0	8	0	0	0	0	0	0	0	0
205	0	0	0	0	0	0	0	1	0	0	0	0	0	0	2	0	0	0	0	0	0	0	0	0	155	0	0	0	0	5	0	0	0	0	0	1	0	0	0	2	1	0	0	0	0	0	0	0	0
206	61	0	51	9	1	0	0	36	7	0	0	0	0	0	1	5	17	8	0	1	0	23	33	0	42	0	1	173	0	2	0	68	0	56	127	18	40	0	0	0	0	0	0	0	0	0	2	0	0
207	11	0	0	0	0	1	0	7	0	0	0	0	0	0	0	0	0	0	0	0	0	0	14	0	100	0	0	0	0	0	0	0	0	1	0	0	0	0	0	0	0	0	0	0	0	0	0	0	0
208	150	14	42	7	6	0	0	28	24	0	0	0	0	0	0	70	31	0	2	0	0	11	22	0	33	13	0	0	0	4	0	39	0	33	0	23	19	0	0	2	0	1	0	0	0	1	2	0	2
209	0	0	0	0	0	0	0	0	0	0	0	0	0	0	0	0	0	0	0	0	0	0	0	0	0	0	0	0	0	0	0	0	0	0	0	0	0	0	0	0	0	0	0	0	0	1871	0	0	0
210	0	0	33	0	0	2	4	5	7	0	0	0	0	6	0	36	48	0	5	1	2	0	8	0	0	0	9	42	12	0	37	18	0	13	40	0	2	22	21	0	0	17	0	0	0	0	32	12	1
211	12	0	3	7	0	0	0	0	32	0	0	4	0	0	0	1	56	27	0	25	0	44	4	0	39	29	0	10	18	9	0	1	0	0	10	108	143	0	0	152	1	4	0	0	0	0	0	0	0
212	0	0	0	0	0	0	0	0	147	0	0	0	0	0	0	0	281	0	0	0	0	18	0	0	1	0	0	0	0	11	0	0	0	0	0	11	45	0	0	0	0	0	0	0	0	0	0	0	0
213	18	0	54	2	0	0	0	29	67	0	0	0	0	0	0	0	103	0	0	2	0	0	7	0	17	0	3	153	0	1	0	27	0	25	145	1	0	2	1	0	0	0	0	0	0	0	0	0	0
214	81	26	48	1	14	0	0	16	5	0	0	0	4	0	1	73	12	19	6	7	0	23	21	0	33	19	1	18	0	1	0	37	0	30	13	22	27	2	6	2	0	3	0	0	0	0	35	0	0
215	5	9	0	10	0	0	1	5	4	0	0	0	5	0	1	26	76	19	0	141	0	8	9	0	6	7	49	13	0	0	22	4	0	1	11	0	26	58	12	0	0	0	0	0	0	0	10	0	0
216	29	7	16	0	8	0	0	6	61	0	0	0	1	0	0	5	98	10	15	7	0	13	22	0	18	13	14	0	0	1	3	21	0	12	0	11	13	24	22	1	0	0	0	0	0	0	98	0	0
217	0	0	0	1	0	0	0	0	0	0	0	0	0	0	0	0	0	0	0	0	0	0	0	0	0	0	0	0	0	0	0	0	0	0	0	3	0	0	0	0	0	0	0	0	0	1784	0	0	0
218	11	8	14	15	12	0	2	15	24	0	0	0	2	0	0	2	31	17	1	57	0	19	6	0	7	10	21	31	0	4	7	8	0	12	33	7	28	17	1	0	0	0	0	0	0	0	17	0	0
219	6	9	14	35	3	0	0	26	4	0	0	0	0	0	0	3	20	7	3	18	0	7	23	0	9	5	10	15	0	2	23	12	0	2	15	5	6	14	11	0	0	8	0	0	0	0	23	0	1
220	0	1	0	1	1	7	2	13	0	11	748	0	8	16	0	8	0	1	2	0	123	1	4	0	2	0	0	0	8	25	3	1	6	0	0	2	0	0	0	2	1	6	1	0	0	0	0	0	0
221	33	0	87	0	10	0	0	0	0	0	0	0	1	0	0	0	0	147	0	0	0	31	131	0	0	0	0	0	0	0	0	62	0	49	0	31	66	0	0	5	0	0	1	0	0	0	0	0	0
222	9	0	0	106	0	32	0	0	8	0	0	52	0	0	0	0	81	0	0	0	0	111	20	0	25	0	0	0	0	7	0	0	0	0	0	36	90	0	0	33	0	124	0	0	0	0	0	0	0
223	5	3	4	0	1	5	1	3	42	0	0	0	0	0	0	43	60	43	2	1	0	26	66	0	27	4	15	1	2	9	1	0	0	1	0	37	68	8	2	4	0	0	0	0	0	0	21	0	5
224	4	10	2	20	1	0	0	7	3	0	0	0	4	0	1	12	14	17	1	21	0	2	33	0	11	49	28	40	0	0	8	4	6	2	51	4	16	21	17	0	0	0	0	0	0	0	58	0	1
225	19	3	18	48	23	0	0	5	2	0	0	0	0	0	0	9	53	0	2	0	0	0	22	0	101	20	0	0	0	0	8	65	0	45	0	0	0	0	0	0	0	0	0	0	0	0	97	0	1
226	1	45	8	5	5	1	0	115	2	0	0	0	1	0	1	37	3	36	6	26	3	1	1	0	1	3	16	22	0	0	65	9	0	10	25	0	1	7	1	0	0	0	0	0	0	0	55	0	1
227	13	10	16	3	7	0	0	55	3	0	0	0	2	0	0	10	11	34	4	26	4	2	8	0	0	40	12	29	0	0	6	11	0	6	18	3	4	11	4	2	0	0	0	0	0	0	23	0	0
228	31	11	17	29	5	1	0	33	8	0	1	0	5	0	0	31	9	37	2	15	0	9	15	0	18	7	11	32	0	4	30	22	0	13	24	12	15	9	8	0	1	1	0	0	0	0	13	0	0
229	0	0	19	0	32	0	0	72	0	0	0	0	0	0	0	0	0	0	0	0	0	41	59	0	41	34	72	0	0	0	17	39	0	33	0	24	57	65	0	2	0	0	0	0	0	0	0	0	2
230	6	29	1	19	0	0	0	3	7	0	0	0	2	0	0	13	8	47	7	13	0	0	5	0	1	0	7	13	0	2	101	1	0	1	11	1	1	4	15	0	0	0	0	0	0	0	107	0	0
231	0	0	0	0	0	0	0	0	0	0	0	0	0	0	0	0	0	0	0	0	0	0	0	0	0	0	0	0	0	0	0	0	0	0	0	0	0	0	0	0	0	0	0	0	0	1597	0	0	0
232	0	0	0	0	0	0	0	14	0	0	0	0	0	0	0	0	0	0	1	0	1188	0	0	0	0	0	0	0	12	4	0	0	1	0	0	0	0	0	0	0	0	0	0	0	0	0	0	0	10
233	66	13	30	2	4	0	0	8	18	0	0	0	2	0	0	11	17	41	2	5	0	11	0	0	9	12	32	16	0	0	1	20	0	9	28	7	12	30	19	2	0	0	0	0	0	0	35	2	0
234	10	3	13	16	6	0	0	18	4	0	0	0	7	0	0	12	1	51	3	16	0	3	11	0	2	5	19	41	0	2	57	8	0	4	37	4	17	25	16	0	0	0	0	0	1	0	30	0	0
235	6	0	38	0	0	0	0	10	0	0	0	0	0	0	1	1	0	6	0	0	0	10	85	0	11	0	0	10	1	11	0	13	0	13	10	27	25	2	0	0	0	0	0	0	0	0	9	0	0
236	0	0	1	0	0	9	0	0	16	0	0	0	0	0	0	0	69	0	0	0	0	71	0	0	9	0	0	0	0	0	0	0	0	0	0	100	182	0	0	10	0	0	0	0	0	0	0	0	0
237	4	1	17	1	0	0	0	75	13	0	0	0	0	0	0	21	16	6	0	1	0	2	4	0	1	8	2	3	0	3	0	12	0	13	2	2	6	0	1	0	0	0	0	0	0	0	10	0	0
238	0	0	0	0	0	0	0	0	0	0	0	0	0	0	0	0	0	0	0	0	0	0	0	0	0	0	0	0	0	0	0	0	0	0	0	0	0	0	0	0	0	0	0	0	0	1425	0	0	0
239	296	0	4	0	0	0	0	1	0	0	0	0	0	0	0	0	0	0	0	0	0	50	0	0	49	0	0	0	0	1	0	4	0	2	0	33	50	0	0	2	0	0	0	0	0	0	0	0	0
240	28	0	105	0	4	0	0	0	0	0	0	0	0	0	0	0	0	108	0	0	0	21	104	0	0	0	0	0	0	0	0	72	0	45	0	25	53	0	0	9	0	0	0	0	0	0	0	0	0
241	2	1	7	5	4	0	0	3	2	2	0	0	0	0	0	4	8	4	87	3	0	4	5	0	12	25	1	1	0	0	29	8	3	9	4	0	6	4	1	0	0	0	0	0	0	0	328	4	2
242	47	0	18	0	6	0	0	30	3	0	0	0	0	0	3	1	1	0	0	0	0	11	22	0	57	0	12	7	0	2	0	20	0	30	15	12	20	17	0	1	0	0	0	0	0	0	0	0	0
243	122	0	40	0	6	0	0	0	0	0	0	0	0	0	1	5	0	0	0	0	0	44	54	0	9	1	0	0	0	5	0	16	0	22	0	38	88	0	0	0	0	0	0	0	0	0	0	0	0
244	22	18	1	18	7	0	0	21	3	0	0	0	8	0	0	24	17	58	1	26	0	18	16	0	4	24	9	43	0	3	14	7	0	13	43	3	15	13	9	0	0	0	0	0	0	0	19	0	0
245	0	0	0	0	0	4	0	0	21	0	0	0	0	0	0	0	57	0	0	0	0	62	0	0	8	0	0	0	0	0	0	0	0	1	0	88	160	0	0	10	0	0	0	0	0	0	0	0	0
246	2	6	4	6	14	0	1	78	3	0	0	0	0	0	1	23	3	25	5	6	0	3	17	0	2	2	10	47	0	1	10	8	0	3	35	10	8	7	2	1	1	0	0	0	0	0	4	0	0
247	4	0	147	0	5	0	0	37	0	0	0	0	0	0	0	1	0	0	4	0	0	0	74	0	0	0	2	0	0	0	0	119	0	92	0	0	0	0	0	0	0	0	0	0	0	0	144	0	2
248	34	0	0	13	0	0	0	1	4	0	0	0	6	0	1	30	21	42	0	41	0	1	188	0	8	16	0	0	0	0	0	1	0	0	0	0	0	0	42	0	0	0	0	0	0	0	0	0	1
249	0	3	37	15	10	9	8	17	1	0	0	1	0	3	1	0	31	10	0	19	8	4	0	0	9	4	15	31	18	5	21	14	0	14	29	19	12	19	3	15	0	5	4	0	0	0	0	7	11
250	0	0	0	0	1	0	0	0	0	0	0	0	0	0	0	0	0	0	0	39	0	16	34	0	67	99	64	0	0	2	0	0	0	0	0	0	17	89	0	0	0	0	0	0	0	0	0	0	0
251	1	3	25	0	1	0	0	3	0	2	0	0	13	18	0	40	0	9	6	0	0	24	56	0	0	0	0	36	0	0	0	22	0	10	32	41	27	0	35	45	0	0	1	0	0	0	22	0	33
252	0	14	1	11	1	1	0	0	0	1	0	0	0	0	0	39	3	4	34	29	0	12	8	0	2	9	5	2	3	1	9	0	0	2	0	4	6	6	4	0	0	0	0	0	0	0	78	2	0
253	6	0	42	0	2	0	0	1	215	0	0	0	0	0	1	1	112	0	4	0	0	0	0	0	2	0	0	0	0	18	0	10	1	26	0	1	0	0	0	2	0	1	0	0	0	0	11	0	0
254	0	0	0	0	0	0	0	0	0	0	0	0	0	0	2	0	0	0	0	0	0	89	0	0	60	0	0	0	0	2	0	0	0	0	0	20	150	0	0	0	3	0	0	0	0	0	0	0	0
255	0	0	46	14	25	1	8	10	66	0	0	4	1	0	0	11	22	35	1	25	22	0	13	0	7	0	14	26	11	1	0	11	0	4	18	0	1	8	0	0	0	4	7	0	0	0	3	4	12
256	8	0	11	0	58	0	0	11	0	0	0	0	2	0	0	13	0	0	9	0	0	33	57	0	9	0	0	0	0	0	0	8	0	5	0	2	11	0	0	1	0	5	1	0	0	0	18	0	2
258	2	1	7	32	0	0	0	2	29	0	0	0	1	0	0	0	26	63	0	42	0	5	0	0	2	1	4	68	0	0	1	2	0	4	85	1	8	5	9	0	0	0	0	0	0	0	0	0	0
259	5	12	4	0	6	39	40	0	11	1	0	0	0	24	0	7	3	6	3	5	51	8	5	0	2	2	7	11	13	5	0	4	0	7	2	1	9	8	1	25	0	27	24	0	0	0	10	0	4
260	3	35	14	2	2	0	0	80	0	0	0	0	3	0	0	31	0	24	4	21	5	1	1	0	0	2	2	20	0	0	1	18	0	21	13	0	1	2	0	1	0	0	0	0	0	0	35	0	0
261	14	0	13	7	2	3	5	21	0	0	0	1	3	8	0	0	2	0	0	0	9	2	33	0	5	7	10	6	18	3	63	19	0	9	5	7	2	5	16	5	0	1	3	0	0	0	12	7	7
262	13	0	27	0	3	0	0	0	2	0	0	0	1	0	0	3	5	26	1	2	0	5	6	1	40	0	0	45	0	0	0	15	0	9	64	11	14	4	0	7	0	0	0	0	0	0	10	0	0
263	49	9	6	38	1	0	0	0	3	0	0	0	0	0	0	79	6	6	3	8	0	8	7	0	7	0	2	4	0	0	0	12	0	13	12	10	25	0	0	0	0	0	0	0	0	1	58	0	1
265	6	0	34	0	58	0	0	30	0	0	0	0	0	0	0	2	0	0	1	0	235	0	0	0	0	0	0	0	0	0	0	35	0	19	0	0	0	0	0	0	0	0	143	0	0	0	7	0	17
266	14	0	52	67	0	0	0	9	29	0	0	0	0	0	0	23	25	0	6	0	0	49	0	0	9	0	0	0	0	9	0	25	0	18	0	84	101	0	0	2	0	0	0	0	0	0	60	0	1
267	10	2	5	2	4	0	0	1	1	0	1	0	4	0	0	1	4	0	7	7	0	4	8	0	14	55	0	58	0	7	0	10	0	5	60	1	4	1	24	1	1	1	0	0	0	0	6	0	0
268	29	12	6	3	3	21	14	2	0	1	0	4	0	2	1	5	17	1	1	6	13	2	31	0	3	2	5	12	41	3	9	4	0	6	6	6	0	4	1	8	0	11	6	0	0	0	7	11	6
269	1	0	9	2	0	0	0	3	33	0	0	0	7	0	0	1	29	0	0	1	0	1	94	0	11	0	17	3	0	2	101	11	0	5	2	1	4	20	8	0	0	0	0	0	0	0	0	2	0
270	2	0	50	0	2	0	0	105	13	0	0	0	0	0	0	0	14	0	0	0	2	11	4	0	4	0	1	0	0	1	0	33	0	35	0	9	21	1	0	1	0	0	0	0	0	0	13	0	1
271	0	0	0	0	0	9	5	0	0	3	9	0	2	0	4	0	0	0	0	0	2	0	0	0	0	0	0	0	2	21	0	0	0	0	0	1	0	0	0	4	1	2	0	0	0	889	0	3	0
272	0	0	10	132	0	0	0	27	0	0	0	0	2	0	0	0	0	0	0	0	0	0	102	0	4	2	0	0	0	0	0	8	0	8	0	4	1	0	0	0	0	0	0	0	0	0	1	0	0
273	0	0	0	0	0	0	22	0	0	0	0	0	0	0	0	0	0	0	0	0	0	0	0	0	0	0	154	0	0	0	0	0	0	0	0	0	0	153	0	0	0	0	0	0	0	0	0	0	0
274	0	0	61	0	0	0	0	0	0	0	0	0	0	0	0	0	0	0	0	0	0	88	0	0	105	0	0	0	0	1	0	74	0	67	0	13	47	0	0	8	0	0	0	0	0	0	0	0	0
275	0	116	0	2	0	0	0	19	0	2	0	0	0	0	0	14	0	2	12	0	1	0	2	0	9	0	1	21	0	1	3	1	0	0	16	2	0	0	0	0	1	1	0	1	0	0	21	0	37
276	12	6	8	14	3	1	0	10	45	0	0	0	0	0	3	8	74	4	0	0	0	0	0	0	0	0	5	0	4	0	0	17	0	12	0	0	0	10	1	0	0	0	1	0	0	0	1	0	2
277	44	0	8	0	39	0	0	1	0	0	0	0	0	0	2	33	0	0	35	0	15	0	0	0	0	0	0	0	3	0	0	10	0	10	0	0	0	0	0	0	0	0	10	0	0	0	28	0	16
278	52	0	17	0	19	0	0	149	35	0	0	0	0	0	0	0	25	0	0	0	0	2	0	0	1	0	0	0	0	0	0	12	0	11	0	1	1	0	0	0	0	0	0	0	0	0	0	0	0
279	3	0	17	17	0	0	0	7	10	0	0	0	7	0	0	0	14	8	1	11	0	0	5	0	6	0	48	27	1	4	16	21	0	24	19	0	0	17	9	0	0	0	0	0	0	0	3	0	0
280	14	0	1	2	0	0	0	0	19	0	0	2	0	0	0	0	30	14	0	14	0	17	0	0	32	4	0	13	4	7	0	2	0	1	8	66	49	0	0	78	0	1	0	0	0	0	0	0	0
282	0	0	0	0	4	30	0	2	2	0	0	0	0	0	0	0	8	0	0	0	4	17	0	0	0	0	1	0	0	2	0	1	0	0	0	51	58	0	0	29	0	0	0	0	0	0	0	0	0
283	5	5	2	6	0	0	0	56	0	0	0	0	0	0	0	3	0	1	1	0	0	0	1	0	2	0	0	0	0	0	0	3	0	4	0	1	1	0	0	0	0	0	0	0	0	0	20	0	1
284	9	0	5	0	7	0	0	83	1	0	0	0	0	0	0	0	5	0	0	16	0	0	0	0	0	1	0	0	0	2	0	3	0	2	0	1	1	0	0	0	0	2	1	0	0	0	0	0	1
285	0	0	80	0	144	0	0	0	0	0	0	0	0	0	0	0	0	0	0	0	2	0	0	0	0	0	0	0	0	0	0	51	0	56	0	0	0	0	0	0	0	0	103	0	0	0	0	0	0
286	32	0	8	0	47	0	0	3	0	0	0	0	0	0	0	0	0	0	0	0	0	1	2	0	2	0	0	56	0	1	0	7	0	6	51	0	3	0	5	0	0	2	1	0	0	0	1	0	0
287	4	0	1	4	1	0	0	5	1	0	0	0	4	0	0	0	9	4	0	13	0	7	0	0	6	2	21	31	0	0	50	0	0	0	30	3	3	11	5	1	0	0	0	0	0	0	3	1	0
290	0	0	0	0	0	0	0	0	0	0	0	0	0	0	0	0	0	0	0	0	0	0	0	0	0	0	0	0	0	0	0	0	0	0	0	0	0	0	0	0	0	42	0	0	0	0	0	0	0
291	0	0	28	0	0	0	0	0	0	0	0	0	0	0	0	0	0	0	0	1	0	32	16	0	1	0	96	14	0	0	0	15	0	17	9	38	108	104	0	0	0	0	0	0	0	0	0	0	0
292	14	6	3	0	8	0	0	2	4	0	0	0	0	0	0	9	20	20	0	37	0	2	2	0	0	1	24	115	0	0	0	3	0	9	80	0	1	25	6	0	0	0	0	0	0	0	34	0	0
293	14	0	50	0	3	0	3	2	0	0	0	0	9	0	0	0	0	0	0	31	0	0	0	0	0	0	21	2	0	0	0	27	0	24	0	0	0	11	29	0	0	21	1	0	0	0	0	0	1
294	59	48	9	0	0	0	0	20	0	0	0	0	0	0	0	0	0	0	0	0	0	0	0	0	0	0	3	0	0	0	0	18	0	18	0	0	1	0	0	0	0	0	0	0	0	0	10	0	2
295	0	0	0	0	0	0	0	0	4	0	0	0	0	0	0	0	4	0	0	0	0	0	131	0	8	0	0	0	0	0	0	0	0	0	0	0	1	0	0	0	0	0	0	0	0	0	0	0	0
299	0	0	0	0	0	0	0	0	0	0	0	0	2	0	1	0	0	0	0	0	0	0	0	0	0	0	0	0	0	8	0	0	0	0	0	0	0	0	0	0	0	0	0	0	0	0	0	1	0
300	0	15	9	0	0	4	13	0	0	0	0	0	0	0	0	0	1	4	1	0	0	7	0	0	0	11	9	1	3	0	71	1	0	4	2	2	0	14	0	0	0	0	0	0	0	0	4	14	0
302	66	0	12	0	0	0	0	6	0	0	0	0	0	0	0	0	0	0	0	7	0	17	4	0	7	0	1	0	0	0	0	7	0	7	3	19	36	2	0	2	0	0	0	0	0	0	0	0	0
303	3	0	6	33	12	0	0	25	0	0	0	8	0	2	0	2	0	0	0	20	43	8	4	0	2	0	0	2	0	4	0	2	0	6	0	0	14	0	1	0	0	0	12	0	0	0	0	0	8
306	0	0	0	0	0	0	0	0	0	0	0	0	0	0	0	0	0	0	0	0	0	0	137	0	0	61	0	0	0	0	0	0	0	0	0	0	0	0	0	0	0	0	0	0	0	0	0	0	0
308	47	4	7	0	3	5	0	0	0	0	0	0	0	0	4	55	0	0	0	0	0	7	0	0	8	0	0	0	0	4	0	5	0	2	0	10	13	0	0	1	1	0	0	0	0	0	0	0	0
310	37	3	3	0	0	8	0	0	0	0	0	0	0	0	0	62	0	0	0	0	0	7	0	0	10	0	0	0	0	3	0	3	0	4	0	12	7	0	0	1	0	0	0	0	0	0	0	0	0
312	3	6	3	25	22	5	0	27	1	0	0	7	4	2	0	0	13	0	5	20	25	4	8	0	7	0	0	0	0	1	0	1	0	6	0	2	5	0	1	0	0	1	11	0	0	0	5	0	10
313	0	0	2	8	2	0	0	1	0	1	0	0	1	0	0	8	0	0	0	1	0	0	37	0	65	3	0	0	0	2	0	0	0	0	0	2	0	0	0	0	0	0	0	0	0	0	13	0	0
314	7	16	3	0	18	0	0	5	0	0	0	0	0	0	0	0	0	0	2	0	0	1	0	0	53	0	0	0	0	0	0	13	0	9	0	0	0	0	0	0	0	0	0	0	0	0	62	0	0
316	0	0	0	0	0	0	0	0	0	0	0	0	0	0	0	0	0	0	0	0	0	0	90	0	0	125	0	0	0	0	0	0	0	0	0	0	0	0	0	0	0	0	0	0	0	0	0	0	0
317	21	11	14	14	12	4	6	9	6	0	0	0	1	0	0	7	11	0	1	0	6	8	5	0	10	0	4	7	0	5	0	3	0	11	6	1	2	2	0	0	0	6	2	0	0	0	7	0	1
319	0	27	11	2	5	0	0	48	0	0	0	0	1	0	0	30	0	8	3	23	0	0	1	0	0	1	2	4	0	0	0	13	0	3	5	0	0	0	0	0	3	0	0	0	0	0	14	0	0
321	1	2	10	0	0	0	0	36	0	0	0	0	0	0	0	0	0	0	0	0	0	0	153	0	0	3	0	0	0	0	0	14	0	10	0	0	2	0	0	0	0	0	0	0	0	0	0	0	0
322	0	0	0	0	0	0	0	0	0	0	1	0	0	0	0	0	0	0	0	0	0	0	0	0	0	0	0	0	0	0	0	0	0	0	0	0	0	0	0	0	0	0	0	0	0	606	0	0	0
323	3	0	9	0	0	0	0	0	0	0	0	0	0	0	0	1	0	5	1	0	0	2	27	0	7	0	0	1	0	3	0	7	0	4	6	5	10	0	0	2	0	0	0	0	0	0	4	0	0
325	11	5	2	0	17	0	0	18	0	0	0	0	0	0	1	0	0	0	1	0	0	1	1	0	2	42	2	0	0	0	0	4	0	5	0	3	2	0	0	0	0	0	0	0	0	0	10	0	0
329	15	0	0	0	0	0	0	0	0	0	0	0	0	0	0	0	0	12	0	0	0	0	190	0	6	0	0	0	0	0	0	0	0	0	0	0	0	0	0	0	0	0	0	0	0	0	0	0	0
330	0	0	0	0	0	0	0	87	0	0	0	0	0	0	0	0	0	0	0	0	6	0	0	0	0	0	0	0	0	0	0	0	0	0	0	0	0	1	0	0	0	0	0	0	0	0	0	0	0
333	9	0	2	0	4	0	0	125	0	0	0	0	1	0	0	0	0	0	0	0	0	0	25	0	0	0	0	0	0	0	0	1	0	1	0	0	0	0	1	0	0	0	1	0	0	0	0	0	0
335	0	0	8	3	0	0	4	1	2	0	0	2	0	0	0	0	1	7	0	0	6	6	21	0	6	0	10	0	3	0	6	3	0	4	0	8	8	18	0	15	0	18	0	0	0	0	2	0	0
345	0	0	9	0	4	0	0	6	10	0	0	0	0	0	8	0	13	0	0	0	0	24	2	0	1	0	0	0	0	0	0	4	0	2	0	5	18	0	0	1	0	0	0	0	0	0	0	0	0
346	195	0	0	0	0	0	0	0	0	0	0	0	0	0	0	0	0	0	0	0	0	0	0	0	4	0	0	0	0	0	0	0	0	0	0	0	0	1	0	0	0	0	0	0	0	0	0	0	0
348	207	0	0	0	0	0	0	0	0	0	0	0	0	0	0	0	0	0	0	0	0	0	0	0	0	0	2	0	0	0	0	0	0	0	0	0	0	0	0	0	0	0	0	0	0	0	0	0	0
350	0	0	0	0	0	0	0	0	0	0	0	0	0	0	0	0	0	0	0	0	0	0	0	0	0	109	0	0	0	0	0	0	2	0	0	0	0	0	0	0	0	0	0	0	0	0	0	0	0
354	0	6	0	0	0	2	8	0	0	0	0	0	0	0	0	0	5	2	0	0	0	1	0	0	0	5	4	0	0	0	44	0	0	2	1	1	0	7	0	0	0	0	0	0	0	0	2	15	0
357	103	0	4	0	0	0	0	0	0	0	0	0	0	0	0	0	0	0	0	0	0	15	0	0	13	0	2	0	0	0	0	0	0	1	0	9	15	0	0	0	0	0	0	0	0	0	0	0	0
359	0	0	0	0	0	0	0	0	0	0	0	0	0	0	1	0	0	0	0	0	0	0	0	0	0	0	0	0	0	8	0	0	0	0	0	0	0	0	0	0	1	0	0	0	0	0	0	0	0
362	0	13	0	0	0	0	0	0	0	0	0	0	0	0	0	0	0	0	0	0	0	0	0	0	39	0	0	0	0	0	0	0	0	0	0	0	0	0	0	0	0	1	0	0	0	0	4	0	0
364	0	0	0	1	0	0	0	0	0	0	0	0	2	0	0	39	0	51	0	0	0	0	0	0	0	0	0	0	2	0	0	0	0	0	0	0	0	0	3	0	0	0	0	0	0	0	0	0	0
366	0	0	0	0	0	0	0	0	0	0	0	0	0	0	0	0	0	0	0	0	0	0	83	0	0	38	0	0	0	0	0	0	0	0	0	0	0	0	0	0	0	0	0	0	0	0	0	0	0
367	189	0	0	0	0	0	0	0	0	0	0	0	0	0	0	0	0	0	0	0	0	0	0	0	0	0	0	0	0	0	0	0	0	0	0	0	0	0	0	0	0	2	0	0	0	0	0	0	0
370	2	0	0	0	0	0	0	0	4	0	0	0	0	0	0	3	7	0	0	0	0	0	0	0	0	4	0	0	0	0	0	0	0	0	0	0	1	0	0	0	0	0	0	0	0	0	4	0	0
372	0	0	0	0	0	3	4	0	0	0	0	0	0	0	0	0	0	0	0	21	0	2	13	0	6	0	0	0	0	2	0	0	0	0	0	1	4	2	0	0	0	13	0	0	0	0	0	0	0
376	199	0	0	0	0	0	0	0	0	0	0	0	0	0	0	0	0	0	0	0	0	0	0	0	0	0	0	0	0	0	0	0	0	0	0	0	0	0	0	0	0	0	0	0	0	0	0	0	0
377	0	0	0	0	0	0	0	0	0	0	0	0	0	0	2	0	0	0	0	0	0	0	0	0	0	0	0	0	0	8	0	0	0	0	0	1	0	0	0	0	0	0	0	0	0	0	0	0	0
378	0	0	4	0	5	18	1	0	0	0	0	0	0	5	0	1	0	0	0	2	6	11	1	0	2	0	1	2	0	2	1	2	0	0	2	1	3	0	0	13	0	5	3	0	0	0	0	0	0
379	0	0	0	0	0	0	0	1	0	0	0	0	0	0	0	0	0	0	0	0	0	0	0	0	0	0	20	0	0	0	139	0	0	0	0	0	0	12	0	0	0	0	0	0	0	0	0	2	0
380	0	0	0	0	12	0	0	71	0	0	0	0	0	0	0	1	0	0	0	0	0	8	0	0	0	0	0	0	0	0	24	0	0	0	0	2	24	0	0	0	0	0	3	0	0	0	31	0	0
381	0	0	0	0	0	30	0	0	0	0	0	0	0	0	0	0	0	0	0	0	0	0	0	0	0	0	0	0	0	0	1	0	0	0	0	0	0	0	0	0	0	0	0	0	0	0	0	2	0
384	0	0	0	0	0	0	0	69	0	0	0	0	0	0	0	0	0	0	0	0	0	0	0	0	0	0	2	0	0	0	0	0	0	0	0	0	0	0	0	0	0	0	0	0	0	0	0	0	0
387	0	0	0	0	0	0	0	0	0	0	0	0	0	0	0	0	0	0	0	0	0	0	0	0	0	0	0	0	0	0	0	0	0	0	0	0	0	0	0	0	0	0	0	0	0	346	0	0	0
392	0	0	0	0	0	0	0	0	0	0	0	0	0	0	0	0	0	0	0	0	0	0	0	0	0	0	0	0	0	0	0	0	0	0	0	0	0	0	0	0	0	0	0	0	0	339	0	0	0
394	2	12	0	0	0	0	0	0	2	0	0	0	0	0	0	0	5	8	0	0	0	1	0	0	0	0	0	6	0	0	0	0	0	0	0	2	1	0	0	0	0	0	0	0	0	0	0	0	0
396	0	0	0	0	0	0	0	0	0	0	0	0	0	0	0	0	0	0	0	0	0	6	0	0	65	0	0	0	0	0	0	0	0	0	0	14	23	0	1	4	0	0	0	0	0	0	0	0	0
407	0	0	0	0	0	2	20	0	3	20	18	0	22	0	1	0	0	0	0	0	5	0	0	47	0	0	0	0	1	14	0	0	1	1	0	1	0	0	0	1	12	0	5	0	0	0	0	0	0
410	0	0	0	0	0	0	0	0	0	0	0	0	0	0	0	15	0	0	0	0	0	6	0	0	2	0	0	0	0	1	0	0	0	0	0	3	14	0	0	1	0	2	0	0	0	0	0	0	0
412	0	0	0	0	0	0	0	0	0	0	0	0	0	0	0	0	0	0	0	0	0	0	0	0	0	0	0	0	0	0	0	0	0	0	0	0	0	0	0	0	0	0	0	0	0	276	0	0	0
414	0	0	0	0	0	4	3	0	0	0	0	0	0	0	0	0	0	0	0	0	0	0	0	0	0	0	2	1	0	0	31	0	0	0	0	0	0	2	0	0	0	0	0	0	0	0	0	10	0
433	0	0	0	0	0	0	0	0	0	0	0	0	0	0	0	0	1	0	0	0	0	0	0	0	0	0	13	0	0	0	69	0	0	0	0	0	0	10	0	0	0	0	0	0	0	0	0	5	0
439	0	0	0	0	0	0	0	0	0	0	0	0	0	0	0	0	0	0	0	0	0	0	0	0	0	0	20	0	0	0	60	0	0	0	0	0	0	19	0	0	0	0	0	0	0	0	0	1	0
479	0	0	0	0	0	0	0	0	0	0	0	0	0	0	5	0	0	0	0	0	0	0	0	0	0	0	0	0	0	0	0	0	0	0	0	0	0	0	0	0	0	0	0	0	0	0	0	0	0
493	0	0	9	0	0	0	0	0	0	0	0	0	0	0	0	0	0	0	0	0	0	0	0	0	0	0	0	0	0	0	0	18	0	19	0	0	0	0	0	0	0	0	0	0	0	0	0	0	0
[truncated: 79 more columns]
