# Supplementary material for: Fibre supplementation alters the gastrointestinal microbiome, the microbial metabolites and indicators of neurodegeneration in a mouse model of Alzheimer´s disease
Source: Sci Rep. 2025 Sep 24;15:32705. doi: 10.1038/s41598-025-20986-8 (PMC12460888; doi:10.1038/s41598-025-20986-8)
Supplement: Supplementary file 7 — Supplementary Material 7 [file 41598_2025_20986_MOESM7_ESM.xlsx]

## Sheet: Caption 
Supplementary Table T6. Overview of taxa displaying significant differences in their relative abundance between AD and AD+F, sorted according to sampling site.

## Sheet: Stomach
Taxa	adj_p_ADLEx2	adj_p_ANCOMBC2	adj_p_linear_model	adj_p_Wilcoxon
Zotu10	1	0.0126988	0.360777	0.301778
Zotu11	1	0.00377631	0.492358	0.509462
Zotu114	1	0.0376195	0.624071	0.301778
Zotu127	1	0.0155156	0.374648	0.301778
Zotu141	1	0.0446394	0.50682	0.472328
Zotu152	1	0.0376195	0.875157	0.586661
Zotu159	0.969719	0.0446394	0.113055	0.211666
Zotu176	0.989718	0.037475	0.968648	0.932335
Zotu184	0.92214	0.0376195	0.390893	0.301778
Zotu21	0.995819	0.00154603	0.260868	0.301778
Zotu237	0.949973	0.0446394	0.374648	0.301778
Zotu253	0.997693	0.0155156	0.113055	0.211666
Zotu266	1	0.0306887	0.319357	0.301778
Zotu29	1	0.0155156	0.875157	0.879488
Zotu30	1	0.000844109	0.360777	0.301778
Zotu31	0.619313	0.0155156	0.360777	0.301778
Zotu32	1	0.00236344	0.319357	0.301778
Zotu33	1	0.0312436	0.210668	0.268926
Zotu34	0.999617	0.00346623	0.297983	0.301778
Zotu36	1	0.000844109	0.360777	0.311611
Zotu39	1	0.0126988	0.968648	0.662001
Zotu41	1	0.0155156	0.360777	0.301778
Zotu53	1	0.0146955	0.260868	0.301778
Zotu61	0.65841	0.037475	0.420553	0.301778
Zotu68	0.571567	0.0299272	0.420553	0.301778
Zotu70	1	0.0170417	0.390893	0.301778
Zotu76	1	0.0312436	0.313842	0.301778
Zotu89	0.997859	0.0493332	0.50682	0.301778

## Sheet: Small_Intestine
Taxa	adj_p_ADLEx2	adj_p_ANCOMBC2	adj_p_linear_model	adj_p_Wilcoxon
Zotu105	1	0.0389653	0.276406	0.097494
Zotu11	0.99969	0.0190958	0.276406	0.289234
Zotu111	0.99857	0.0399022	0.454392	0.238728
Zotu127	1	0.0374051	0.132871	0.097494
Zotu21	1	0.00508557	0.124906	0.097494
Zotu30	1	0.0190958	0.101092	0.097494
Zotu32	1	0.00584977	0.101092	0.097494
Zotu34	1	0.00197107	0.101092	0.097494
Zotu4	1	0.03797	0.279934	0.097494
Zotu43	1	0.00197107	0.13637	0.097494
Zotu6	1	0.0297554	0.289623	0.097494
Zotu60	1	0.0332372	0.431274	0.238728
Zotu9	1	0.0374051	0.279934	0.097494

## Sheet: Caecum
Taxa	adj_p_ADLEx2	adj_p_ANCOMBC2	adj_p_linear_model	adj_p_Wilcoxon
Zotu105	0.024862	0.0428699	0.0489212	0.0325642
Zotu108	0.44041	0.0059584	0.242431	0.173972
Zotu11	0.313167	0.0161873	0.147368	0.0550465
Zotu132	0.0723649	0.0428699	0.329512	0.0325642
Zotu136	0.0277787	0.168409	0.0292878	0.0325642
Zotu143	0.0716857	0.418445	0.0489679	0.0796418
Zotu150	0.0406568	0.167653	0.147368	0.0380399
Zotu159	0.601712	0.00397154	0.285084	0.200531
Zotu165	0.189709	0.040296	0.147368	0.0375614
Zotu176	0.995207	0.0149352	0.802669	1
Zotu185	0.295187	0.798826	0.0484296	0.0376478
Zotu21	0.160264	0.00253416	0.0390744	0.0325642
Zotu219	0.0404644	0.121724	0.0489212	0.0550465
Zotu28	0.220242	0.00581378	0.0292878	0.0325642
Zotu282	0.878442	0.0428699	0.333612	0.356076
Zotu30	0.197773	0.00322639	0.0489679	0.0375614
Zotu32	0.184483	0.0161873	0.0303923	0.0325642
Zotu34	0.178603	0.00412264	0.0462267	0.0325642
Zotu35	0.00456219	0.040296	0.0303923	0.00988938
Zotu4	0.231797	0.052558	0.181549	0.0375614
Zotu41	0.665425	0.0328519	0.170747	0.191147
Zotu43	0.206731	0.00100552	0.117731	0.0550465
Zotu6	0.216666	0.0540069	0.181549	0.0375614
Zotu60	0.397932	0.00412264	0.212757	0.159103
Zotu63	0.0528937	0.0428699	0.393703	0.0550465
Zotu70	0.243315	0.167653	0.0489679	0.0829378
Zotu88	0.0315534	0.116359	0.0484296	0.0325642
Zotu9	0.255587	0.119186	0.147368	0.0376478
Zotu91	0.013819	0.0534689	0.181549	0.0375614

## Sheet: Colon
Taxa	adj_p_ADLEx2	adj_p_ANCOMBC2	adj_p_linear_model	adj_p_Wilcoxon
Zotu10	0.42492	0.0311179	0.102824	0.116908
Zotu105	0.0254648	0.0867472	0.039837	0.056935
Zotu108	0.371005	0.00288456	0.200246	0.141486
Zotu11	0.344497	0.0278914	0.137665	0.0965227
Zotu143	0.0648877	0.203552	0.039837	0.0919243
Zotu159	0.487305	0.0113131	0.204006	0.155187
Zotu184	1	0.0461912	0.932425	0.923783
Zotu21	0.21792	0.0278914	0.0584682	0.0574734
Zotu221	0.539818	0.0461912	0.141506	0.157242
Zotu30	0.22785	0.00834215	0.0584682	0.0639717
Zotu32	0.256899	0.00112312	0.102824	0.0919243
Zotu34	0.187127	0.00647178	0.0584682	0.0574734
Zotu35	0.00912599	0.0453952	0.0584682	0.0126043
Zotu43	0.193543	0.00544848	0.0584682	0.0574734
Zotu63	0.0885965	0.0461912	0.338043	0.0839016
Zotu65	1	0.0461912	0.913655	0.699699
Zotu76	0.329385	0.0453952	0.267811	0.103386
Zotu88	0.0280022	0.0684108	0.0687767	0.0423155
Zotu91	0.0209881	0.0311179	0.111012	0.0574734
